# Supplementary material for: Variable sexually dimorphic gene expression in laboratory strains of Drosophila melanogaster
Source: BMC Genomics. 2007 Dec 10;8:454. doi: 10.1186/1471-2164-8-454 (PMC2244638; doi:10.1186/1471-2164-8-454)
Supplement: Additional file 1 — Female by Genotype Supplementary Information. probe_id_affy1: Affymetrix Drosophila 1 probe identifiers. interaction: F × G = female interations; M × G = male interactions. expression: male-biased, female-biased, unbiased gene expression. AveExpr: Average Gene expression in samples. F: The F statistic calculated for Gender by Genotype interaction. adj.P.Val: The adjusted p.value after Bonferroni correction. France_M1 – Hikone_F2: Normalized log intensity values. Female_Only: Indicates whether the gene is expressed only in females. FBID: Flybase gene identifier. CG: DGC gene identifier. GO: Gene Ontology descriptor. probe_id_affy2: Affymetrix Drosophila 2 probe identifiers. BrainCall – MidgutCall: Flyatlas presence calls for tissue expression. tissue: Indicates whether the gene is expressed in either the ovary or somatic tissue [file 1471-2164-8-454-S1.csv]

probe_id_affy1	interaction	expression	AveExpr	F	adj.P.Val	France_M1	France_M2	France_M3	France_F1	France_F2	France_F3	Antigua_M1	Antigua_M2	Antigua_M3	Antigua_F1	Antigua_F2	Antigua_F3	Glasgow_M1	Glasgow_M2	Glasgow_M3	Glasgow_F1	Glasgow_F2	Glasgow_F3	Cambridge_M1	Cambridge_M2	Cambridge_M3	Cambridge_F1	Cambridge_F2	Cambridge_F3	Hikone_M1	Hikone_M2	Hikone_M3	Hikone_F1	Hikone_F2	Female_Only	FBID	CG	GO	probe_id_affy2	BrainCall	HeadCall	HindgutCall	OvaryCall	TestesCall	AccCall	MidgutCall	tissue
141236_at	FxG	female	4.62	43.19	1.31E-005	3.98	3.98	3.86	4.18	4.19	4.19	4.09	4.11	3.96	4.52	4.66	5.04	4.28	4.3	4.28	6.21	6.28	5.62	4.27	4.22	4.15	5.34	5.7	4.96	4.14	4.07	3.95	5.66	5.92	TRUE	FBgn0020312	CG4050	unknown	1635587_s_at	4	4	4	4	4	4	4	ovary
141250_at	FxG	female	5.32	22.53	0	4.57	4.71	4.77	5.19	5.28	5.36	5.13	4.82	4.87	5.45	5.3	5.51	4.94	4.58	4.88	6.71	6.97	6.66	5.23	5.19	4.97	6.15	5.52	5.5	4.64	4.34	4.83	5.73	6.52	TRUE	FBgn0036850	CG10419	unknown	1639378_at	4	4	4	4	4	4	4	ovary
141346_at	FxG	female	6.48	92.63	9.48E-009	5.58	5.55	5.71	7.78	7.59	7.59	5.46	5.36	4.98	6.13	6.09	6.19	6.02	5.74	5.64	8.42	8.51	9.06	6.1	5.81	5.67	8.02	7.99	7.69	5.71	5.61	5.44	6.39	6.21	FALSE	FBgn0014417	CG13397	metabolic process,translation	1634468_at	4	4	4	4	4	4	4	ovary
141529_at	FxG	female	4.22	20.22	0.01	3.3	2.92	3.3	4.03	4.23	4.33	3.93	3.66	3.46	4.88	4.88	4.63	3.89	4.11	4.06	5.95	5.88	5.24	4.15	3.79	3.74	5.31	4.81	4.88	3.38	3.56	3.44	4.1	4.59	FALSE	FBgn0001987	CG3885	defense response,multicellular organismal development,metabolic process,response to toxin,synaptic transmission,cell cycle	1630943_at	4	4	4	4	4	4	4	ovary
141540_at	FxG	female	4.18	22.5	0	2.5	2.46	2.52	5.49	5.29	5.57	2.97	2.51	2.45	4.24	4.46	5.55	2.91	3.39	3.1	7.14	7.2	7.51	3.34	2.6	2.55	6	6.23	5.36	2.54	2.48	2.41	4.94	5.66	TRUE	FBgn0033890	CG13350	unknown	1623830_at	0	0	0	4	4	4	0	ovary
141652_at	FxG	female	5.29	25.21	0	4.45	4.47	4.44	6	6.15	5.85	3.84	3.65	4.11	5.33	5.29	5.3	4.76	4.9	4.83	6.33	6.19	6.04	4.89	4.79	5.02	6.82	6.89	6.12	4.59	4.76	4.59	6.46	6.59	FALSE	FBgn0036772	CG5290	unknown	1630551_at	4	4	4	4	4	4	4	ovary
141720_at	FxG	female	5.13	20.38	0.01	4.38	4.34	4.15	5.85	5.67	5.65	4.4	3.97	4.41	5.03	5.01	5.66	4.47	4.23	4.45	6.76	6.52	6.77	4.81	4.68	4.54	6.56	6.17	5.86	4.65	4.39	4.29	5.44	5.74	TRUE	FBgn0011660	CG8169	transport,metabolic process	1641382_at	4	3	1	4	4	1	0	ovary
141816_at	FxG	female	5.06	27.97	0	3.72	3.73	3.65	6.42	6.17	6.12	3.95	3.86	3.79	5.62	6.19	6.09	4.19	4.12	4.21	7.16	7.14	7.22	4.17	3.99	4.05	6.18	5.45	5.64	4	3.92	3.69	6.03	6.22	TRUE	FBgn0038429	CG14882	transport,metabolic process	1640894_at	4	4	3	4	4	2	3	ovary
142293_at	FxG	female	5.36	35.53	7.62E-005	5.55	5.04	5.25	6.75	6.48	6.7	4.94	4.83	4.99	6.01	6.45	6.19	4.75	4.74	4.47	4.44	4.91	5.03	4.25	4.13	3.95	6.17	6.22	5.76	4.64	5	4.93	6.69	6.24	FALSE	FBgn0001296	CG12286	transport,multicellular organismal development,metabolic process	1624873_at	4	4	4	4	4	4	4	ovary
142342_at	FxG	female	6.81	22	0	5.76	5.63	5.7	7.49	7.54	7.51	5.98	5.84	6.03	7.32	7.42	7.85	5.99	6.13	6.04	8.71	8.84	8.66	6.12	5.46	5.57	7.99	7.77	7.32	5.93	6.03	5.84	7.49	7.66	FALSE	FBgn0023094	CG8727	signal transduction,multicellular organismal development,metabolic process,transcription,behavior	1640765_at	4	4	4	4	4	4	4	ovary
142443_at	FxG	female	2.26	49.13	3.99E-006	1.69	1.65	1.6	3.13	2.91	2.87	1.77	1.77	1.75	1.94	1.9	2.07	1.81	1.81	1.83	3.73	3.44	4.26	1.88	1.79	1.79	2.78	2.34	2.57	1.74	1.66	1.61	2.55	2.8	TRUE	FBgn0029979	CG10777	metabolic process	1624719_at	4	4	4	4	4	4	4	ovary
142444_at	FxG	female	4.37	21.32	0.01	3.86	3.8	3.96	5.43	5.29	5.57	3.87	3.83	3.85	4.11	4.08	4.25	3.95	3.86	3.94	5.15	4.92	5.27	3.8	3.99	3.93	5.2	4.82	4.22	3.91	3.84	3.73	5.13	5.07	FALSE	FBgn0029980	CG10778	metabolic process	1630701_at	4	4	4	4	4	4	4	ovary
142492_at	FxG	female	4.13	34.8	9.16E-005	3.68	3.65	3.53	5.29	4.66	4.96	3.8	3.65	3.71	4.99	4.72	5.11	3.71	3.73	3.73	3.65	3.82	3.67	3.54	3.67	3.72	4.58	4.6	4.86	3.22	3.7	3.31	5.36	5.08	FALSE	FBgn0013953	CG7005	transport,metabolic process	1633247_at	4	4	4	4	4	4	4	ovary
142535_at	FxG	female	2.73	84.14	2.41E-008	1.93	1.93	1.85	3.89	3.43	3.82	2.01	1.98	1.96	2.1	2.06	2.12	2.05	2.06	2.05	5.47	5.42	5.14	2.05	2.04	2	3.31	3.17	2.11	2	1.95	1.92	3.72	3.72	TRUE	FBgn0040347	CG3026	metabolic process,cell cycle	1632240_at	3	1	1	4	0	0	0	ovary
142575_at	FxG	female	3.41	20.52	0.01	2.41	2.36	2.19	4.83	4.91	4.61	2.17	2.15	2.08	3.16	3.15	4.16	2.18	2.39	2.11	5.18	5.68	5.39	2.8	2.36	2.43	4.93	4.84	4.23	2.32	2.32	2.33	4.82	4.34	FALSE	FBgn0035766	CG8598	metabolic process,cell cycle,proteolysis	1626056_a_at	4	4	4	4	4	4	4	ovary
142594_at	FxG	female	5.27	20.75	0.01	5.09	5.08	5.14	6.91	7.14	7.15	4.42	4.28	3.8	5.67	6.06	5.92	4.43	4.13	4.57	6.37	6.35	6.53	3.86	4.07	3.5	5.4	5.45	5.17	4.02	4.47	4.44	7.2	6.17	TRUE	FBgn0036134	CG11799	metabolic process,transcription	1630845_at	4	4	4	4	4	4	4	ovary
142696_at	FxG	female	10.49	28.55	0	9.67	10.02	9.97	10.85	10.83	10.79	9.89	10.02	10.12	11.55	11.51	11.56	9.77	10.01	9.9	10.66	10.61	10.54	10.04	10.25	10.36	11.23	11.19	11.04	9.81	9.91	10.03	11.1	10.93	FALSE	FBgn0028473	CG8801	unknown	1624820_at	0	0	0	0	4	0	0	somatic
142752_at	FxG	female	4.56	27.12	0	3.46	3.47	3.38	6.44	6.2	6.33	3.62	3.37	3.51	4.13	4.09	4.81	3.64	3.65	3.64	6.11	6.4	6.28	3.76	3.63	3.53	6.33	5.27	5.21	3.59	3.44	3.44	6.08	5.49	TRUE	FBgn0030655	CG9213	unknown	1638425_at	4	4	4	4	1	2	0	ovary
142811_at	FxG	female	5.24	27.1	0	4.32	4.34	4.21	5.92	5.93	5.9	4.51	4.47	4.43	5.31	5.46	5.65	4.71	4.68	4.68	6.54	6.38	6.34	4.8	4.7	4.56	6.4	6.29	5.91	4.51	4.4	4.33	6.12	6.14	TRUE	FBgn0033233	CG15835	signal transduction,metabolic process,transcription	1634800_at	4	0	0	0	0	0	0	somatic
142895_at	FxG	female	6.55	34.39	0	5.28	5.5	5.43	6.97	7.04	7.08	5.72	5.57	5.55	7.35	7.33	7.25	6.07	5.93	5.84	8.37	8.42	8.15	6.3	5.8	5.7	7.9	8	7.57	5.45	5.31	5.39	6.67	7.15	FALSE	FBgn0015360	CG32300	metabolic process,translation	1637482_at	4	4	4	4	4	4	4	ovary
142923_at	FxG	female	4.88	22.27	0	3.53	3.7	3.53	5.89	5.88	6.09	3.73	3.63	3.57	5.46	5.38	6.08	4.02	4.08	4.08	7.43	7.66	6.83	4.04	3.72	3.53	6.18	6.28	5.49	3.61	3.58	3.4	5.7	5.46	TRUE	FBgn0030813	CG4949	unknown	1633764_a_at	4	4	0	4	4	1	0	ovary
143279_at	FxG	female	5.33	20.81	0.01	4.24	4.14	3.95	6.16	6.26	6.41	4.37	4.31	4.14	5.13	5.6	6.02	4.52	4.56	4.49	7.38	7.35	7.24	4.7	4.41	4.53	6.79	6.67	5.85	4.35	4.3	4.08	6.35	6.29	TRUE	FBgn0011774	CG5247	metabolic process	1640431_at	4	4	4	4	3	4	4	ovary
143281_at	FxG	female	4.9	34.44	0	3.67	3.74	3.56	7.12	6.15	7.07	3.9	3.84	3.75	6.19	5.44	5.42	4.13	4.15	4.21	4.26	4.29	4.4	3.97	4.15	3.91	6.36	6.36	4.79	3.89	3.77	3.69	8.06	7.84	TRUE	FBgn0002926	CG10129	defense response,signal transduction,multicellular organismal development,metabolic process,proteolysis	1634330_at	0	0	0	4	0	0	0	ovary
143302_at	FxG	female	4.09	25.36	0	3.3	3.04	3.18	3.86	3.77	3.86	3.48	3.38	3.43	4.23	3.95	5.16	3.38	3.58	3.52	5.67	5.59	6.01	3.57	3.47	3.41	5.4	5.07	4.7	3.4	3.31	3.35	5.53	5.09	FALSE	FBgn0003079	CG2845	signal transduction,multicellular organismal development,metabolic process	1627470_at	4	4	4	4	4	4	4	ovary
143307_at	FxG	female	4.26	80.13	3.87E-008	3.12	3.01	2.88	5.57	4.87	5.35	3.21	3.23	3.16	3.67	3.68	4.22	3.38	3.41	3.38	6.22	6.3	6.19	3.5	3.25	3.23	5.5	5.69	5.12	3.19	3.2	3.11	6.48	6.38	TRUE	FBgn0003114	CG9183	metabolic process,cell cycle	1623545_at	0	4	0	4	4	0	4	ovary
143456_at	FxG	female	5.27	33.2	0	4.62	4.55	4.35	5	4.92	5.15	4.67	4.85	4.59	6.03	5.91	6.11	5	5.08	5.08	6.61	6.52	6.73	4.92	4.69	4.87	6.58	5.8	6.1	4.35	4.53	4.28	5.72	5.14	FALSE	FBgn0004390	CG6721	signal transduction,multicellular organismal development,cell cycle	1629842_at	4	4	4	4	4	4	4	ovary
143458_at	FxG	female	4.38	25.46	0	3.59	3.59	3.47	5.23	5.23	5.15	3.72	3.69	3.63	4.19	4.04	4.5	3.92	3.93	3.91	6.01	5.39	5.5	3.87	3.85	3.79	5.47	5.14	4.94	3.74	3.66	3.58	4.87	5.33	TRUE	FBgn0004395	CG4620	multicellular organismal development	1633020_at	4	4	4	4	4	4	4	ovary
143679_at	FxG	female	5.02	20.18	0.01	4.39	4.25	4.31	5.77	5.75	5.55	4.32	4.35	4.19	5	5.14	5.32	4.64	4.42	4.47	6.22	6.04	6.07	4.58	4.58	4.22	6.14	6.09	5.69	4.49	4.23	4.19	5.53	5.59	FALSE	FBgn0003479	CG7948	multicellular organismal development,metabolic process,cell cycle	1640738_a_at	4	4	4	4	4	4	4	ovary
143749_at	FxG	female	5.67	21.54	0.01	3.93	3.55	3.81	7.36	6.16	7.92	4.21	4.14	4.07	6.18	4.82	5.32	4.78	4.77	4.8	5.94	7.67	7.11	4.85	4.74	4.24	9.45	9.84	8.51	3.54	3.62	3.69	7.48	7.83	TRUE	FBgn0014076	CG16874	structural molecule activity	1624061_at	0	0	0	4	0	0	0	ovary
143790_at	FxG	female	6.89	27.48	0	6.3	6.02	6.3	7.54	7.56	7.54	5.41	5.49	5.97	6.97	7.15	7.42	5.58	5.62	5.67	8.4	8.56	8.36	6.84	6.84	6.52	8.78	8.58	8.37	5.57	5.85	5.83	7.03	7.78	FALSE	FBgn0015286	CG2849	signal transduction,transport,multicellular organismal development,synaptic transmission	1640377_s_at	4	4	4	4	4	4	4	ovary
143906_at	FxG	female	7.14	22.06	0	6.26	6.5	6.38	7.23	7.29	7.12	6.35	6.43	6.54	7.47	7.52	7.76	6.65	6.88	6.63	8.05	8.02	8.05	7.29	7.04	7.13	8.31	8.4	7.74	6.51	6.43	6.53	7.23	7.36	FALSE	FBgn0019949	CG5179	multicellular organismal development,metabolic process,cell cycle,transcription	1629487_at	4	4	4	4	4	4	4	ovary
143948_at	FxG	female	5.53	40.12	2.55E-005	5.54	5.5	5.39	6.5	6.47	6.32	4.91	5.02	5.18	5.87	6.01	6.18	4.84	4.86	4.89	7.01	6.68	6.79	5.28	5.13	4.83	6.4	6.6	6.03	3.96	4.49	4.25	4.99	4.47	FALSE	FBgn0021750	CG4938	metabolic process,translation	1636797_at	4	4	4	4	4	4	4	ovary
144376_at	FxG	female	3.56	21.26	0.01	1.5	1.77	1.52	6.9	6.95	6.78	1.55	1.54	1.53	5.51	4.74	4.68	1.87	2.2	2.04	3.91	5.13	4.54	2.43	1.74	1.89	5.2	4.77	5.24	1.54	1.52	1.49	7.15	5.67	TRUE	FBgn0029568	CG11381	unknown	1632992_at	0	0	0	4	0	0	0	ovary
144379_at	FxG	female	3.35	27.95	0	2.62	2.61	2.5	3.81	4.05	4.02	2.68	2.7	2.64	3.03	3.07	3.22	2.91	2.95	2.81	5.17	5.22	5.17	2.79	2.77	2.73	4.39	4.51	3.16	2.72	2.64	2.58	3.88	3.76	TRUE	FBgn0040366	CG11398	unknown	1635368_at	4	4	4	4	4	1	4	ovary
144467_at	FxG	female	5.05	22.07	0	2.65	2.72	2.76	8.77	9.39	8.82	3.19	2.84	2.99	6.73	5.67	5.35	3.8	3.57	3.4	6.07	7.32	6.37	3.26	2.97	3.29	5.7	4.32	6.86	2.86	3.37	3.46	9.69	8.24	FALSE	FBgn0029697	CG15570	unknown	1634154_at	0	0	0	4	4	0	0	ovary
144547_at	FxG	female	5.97	22.78	0	4.68	4.22	4.44	6.97	7.05	6.86	4.94	5.06	4.71	6.46	6.69	6.84	5.25	5.28	5.26	8.25	8.05	7.5	6.07	5.79	5.41	6.73	6.79	6.67	4.85	4.67	4.72	6.47	6.58	TRUE	FBgn0029798	CG4078	metabolic process,cell cycle	1636909_at	4	4	4	4	4	4	4	ovary
144637_at	FxG	female	5.18	21.37	0.01	4.43	4.5	4.66	6.17	6.03	5.74	4.49	4.59	4.52	5.16	5.36	5.8	4.85	4.87	4.88	6.69	6.54	6.73	4.67	4.61	4.68	5.88	5.41	5.01	4.56	4.4	4.28	5.29	5.51	TRUE	FBgn0029929	CG4593	unknown	1623109_at	4	4	4	4	4	4	4	ovary
144703_at	FxG	female	4.33	29.18	0	3.31	3.2	2.99	7.42	7.39	7.52	3.27	3.23	3.25	4.63	3.54	3.96	3.58	3.59	3.61	4.08	4.88	4.48	3.54	3.43	3.29	5.16	4.94	5.43	3.38	3.17	3.14	7.3	4.98	TRUE	FBgn0014464	CG33962	unknown	1633465_at	4	0	0	4	0	1	0	ovary
144760_at	FxG	female	4.33	60.64	5.56E-007	3.33	3.17	3.08	6.65	6.59	6.83	3.17	3.27	2.91	3.76	3.94	3.54	3.29	3.42	3.36	6.28	5.95	6.04	3.41	3.24	3.39	5.88	5.27	4.51	3.31	3.22	3.13	5.86	5.86	TRUE	FBgn0030137	CG15317	unknown	1639941_at	4	4	2	4	0	3	1	ovary
144863_at	FxG	female	5.81	31.18	0	5.54	5.49	5.81	6.96	7.22	6.93	4.57	4.73	4.88	5.68	5.74	6.02	5.47	5.22	5.62	7.26	7.34	7.72	5.55	5.01	5.11	6.49	6.08	5.86	4.43	4.87	4.89	5.99	6.12	FALSE	FBgn0028421	CG11759	transport,multicellular organismal development	1638704_at	4	4	4	4	4	4	4	ovary
145032_at	FxG	female	3.83	31.54	0	3.27	3.02	3	4.4	3.68	4.21	3.23	3.01	3.36	3.89	3.95	3.96	3.38	3.26	3.23	5.36	5.62	5.6	3.46	3.44	3.27	4.28	4.69	4.05	3.31	3.3	3.26	4.47	4.04	TRUE	FBgn0030522	CG11103	unknown	1632059_at	4	2	3	1	0	0	0	somatic
145158_at	FxG	female	4.36	22.08	0	3.51	3.53	3.42	5.46	4.48	5.2	3.67	3.76	3.55	4.2	4.09	4.37	3.91	3.94	3.93	5.63	5.49	5.7	3.81	3.78	3.72	5.6	5.48	5.17	3.8	3.62	3.53	5.1	4.86	TRUE	FBgn0030700	CG15914	metabolic process	1639206_at	4	4	4	4	4	3	3	ovary
145404_at	FxG	female	2.6	90.1	1.24E-008	1.47	1.63	1.48	2.54	1.79	2.15	1.47	1.4	1.45	2.18	1.87	2.98	1.59	1.43	1.49	5.53	4.96	5.4	1.88	1.63	1.54	4.71	4.59	4.17	1.55	1.5	1.57	4.86	4.68	FALSE	FBgn0031079	CG11940	signal transduction,multicellular organismal development	1623007_a_at	0	0	0	4	4	0	0	ovary
145426_at	FxG	female	3.44	22.84	0	2.42	2.37	2.11	6.4	5.47	6.18	2.37	2.44	2.39	3.14	2.98	3.56	2.59	2.61	2.61	2.54	4.07	3.4	2.61	2.55	2.53	4.75	4.49	3.15	2.48	2.53	2.41	7.22	5.36	TRUE	FBgn0031111	CG15457	transport	1626467_a_at	0	4	0	4	0	0	0	ovary
145515_at	FxG	female	5.41	39.51	2.93E-005	4.61	4.78	4.67	4.94	5	5.21	4.93	4.94	4.83	6.02	5.66	5.88	5.11	5.19	5.01	6.11	6.5	6.35	5.1	5.09	5.06	6.67	6.66	6.22	4.6	4.82	4.62	6.39	5.93	FALSE	FBgn0031227	CG3709	unknown	1638095_at	4	4	4	4	4	4	4	ovary
145703_at	FxG	female	3.52	20.6	0.01	1.78	1.78	1.73	5.28	5.31	5.28	1.87	1.84	1.81	4.68	5.19	5.27	1.93	1.95	1.91	6.31	5.94	5.81	2.05	1.93	1.9	5.15	4.98	4.94	1.87	1.79	1.76	5.31	4.8	TRUE	FBgn0020445	CG3327	transport,metabolic process	1628224_a_at	4	4	4	4	4	4	4	ovary
145911_at	FxG	female	4.68	35.41	7.85E-005	3.84	3.8	3.66	5.66	5.45	5.93	3.93	3.84	3.95	4.38	4.75	4.8	3.98	4.01	4	6.06	5.93	6.17	4	4	3.82	5.37	5.32	5.54	3.98	3.81	3.83	5.65	6.25	FALSE	FBgn0031834	CG13766	unknown	1638245_at	4	3	4	4	4	0	0	ovary
146191_at	FxG	female	5.76	25.88	0	5.04	5.03	4.85	7.08	6.65	7.09	5.15	5.11	5.05	6.88	6.78	7.02	5.31	5.19	5.15	5.31	5.44	5.35	4.52	4.84	5.16	7.22	7.06	6.22	5.15	5.07	4.85	6.82	6.7	FALSE	FBgn0032298	CG6724	unknown	1630344_at	4	4	4	4	4	4	4	ovary
146497_at	FxG	female	5.43	42.74	1.44E-005	3.99	3.99	3.91	8.83	8.81	8.52	4.15	4.12	4.14	6.19	4.95	5.45	4.34	4.33	4.33	5.32	5.74	5.71	4.5	4.44	4.22	6.43	6.74	6.99	4.1	4.01	3.97	8.45	6.76	TRUE	FBgn0032788	CG13084	unknown	1637395_at	0	0	0	4	0	4	0	ovary
146565_at	FxG	female	4.74	25.86	0	3.66	3.68	3.71	4.94	4.81	5.18	4.07	4.08	3.97	4.7	4.68	5.06	4.08	4.27	4.17	6.36	6.43	6.33	4.84	4.3	4.59	6.18	5.69	5.22	4.11	3.99	4.04	4.96	5.46	TRUE	FBgn0032907	CG9272	metabolic process	1624901_at	4	4	4	4	4	4	4	ovary
146573_at	FxG	female	6.66	21.73	0.01	4.94	5.1	4.97	7.21	7.21	7.42	5.18	5.24	5.44	7.68	7.63	7.99	5.39	5.62	5.54	7.78	7.88	7.89	5.68	5.46	5.62	7.94	8	6.95	6.57	6.43	6.35	9.05	9.06	FALSE	FBgn0032919	CG9253	transport,metabolic process	1640080_at	4	4	4	4	4	4	4	ovary
146613_at	FxG	female	7.33	20.78	0.01	6.7	6.74	6.6	7.92	8.07	7.98	6.56	6.77	6.46	7.41	7.64	8.06	6.3	6.39	6.4	8.81	8.73	8.87	7.12	6.68	6.9	8.15	7.9	7.66	6.68	6.65	6.59	7.82	7.94	FALSE	FBgn0032979	CG1832	metabolic process,transcription	1629663_at	4	4	4	4	4	4	4	ovary
146644_at	FxG	female	3.7	80.88	3.54E-008	3.02	3	2.83	3.33	3.4	3.15	3.16	3.11	3.04	3.59	3.44	3.98	3.33	3.31	3.35	6.14	6.06	5.82	3.31	3.22	3.17	4.5	4.67	4.44	3.18	3.06	2.94	3.42	4.42	TRUE	FBgn0050440	CG30440	signal transduction	1634125_at	1	4	4	4	4	2	0	ovary
146778_at	FxG	female	5.46	21.87	0	4.79	4.78	4.78	5.65	5.82	5.59	5.07	5.19	4.93	5.41	5.45	5.65	5.37	5.25	5.38	6.53	6.6	6.46	5.08	4.91	5.32	6.16	6.2	6.37	4.2	4.73	4.76	5.78	6.08	TRUE	FBgn0033236	CG14764	unknown	1625332_at	4	4	4	4	4	4	4	ovary
146947_at	FxG	female	5.38	21.08	0.01	3.58	3.45	3.46	6.83	6.96	6.6	3.23	3.68	3.72	6.22	6.19	7.03	4.1	4.38	4.11	7.97	8.04	7.9	4.75	4.42	3.65	7.73	7.72	7.45	3.78	3.76	3.34	5.77	6.26	FALSE	FBgn0033519	CG11825	unknown	1635263_at	3	4	4	4	4	4	4	ovary
147385_at	FxG	female	4.93	34.6	9.64E-005	3.36	3.38	3.18	5.43	5.79	5.83	3.54	3.36	3.35	5.69	5.73	5.8	3.69	3.93	3.69	7.18	7.44	7.3	4.4	3.68	3.55	7.49	7.22	6.64	3.45	3.43	3.37	5.97	6.16	TRUE	FBgn0034255	CG18186	unknown	1625083_at	0	0	0	4	4	1	0	ovary
147393_at	FxG	female	4.41	22.14	0	3.68	3.74	3.59	5.32	4.91	5.41	3.4	3.32	3.28	4.17	4.04	4.42	3.96	3.64	3.66	6.16	6.55	5.72	3.79	3.49	3.47	5.99	5.65	4.99	3.55	3.69	3.24	5.34	5.67	FALSE	FBgn0034265	CG6410	signal transduction,transport	1630224_at	4	4	4	4	4	4	4	ovary
147535_at	FxG	female	4.44	40.52	2.34E-005	3.66	3.93	3.69	5.11	5.1	5.24	3.6	3.81	3.6	4.27	4.25	4.47	3.89	3.89	3.9	5.52	5.93	5.97	3.89	3.82	3.84	5.58	5.3	5.19	3.73	3.69	3.46	5.38	5.04	FALSE	FBgn0034495	CG11788	unknown	1626286_at	4	0	0	4	0	0	0	ovary
147730_at	FxG	female	4.82	20.26	0.01	3.38	3.3	3.27	6.83	6.49	7.86	3.49	3.46	3.41	7.14	6.37	6.34	3.7	3.72	3.72	4.92	4.51	4.52	3.58	3.6	3.52	6.5	6.85	5.42	3.48	3.41	3.33	7	6.67	TRUE	FBgn0034807	CG9897	metabolic process,proteolysis	1626373_at	0	2	1	1	2	4	1	somatic
147813_at	FxG	female	3.63	31.24	0	2.78	2.77	2.69	3.48	4.59	3.94	2.93	2.95	2.81	3.22	3.23	4.12	3.06	3.06	3.06	6.05	6.16	6.66	3.03	3.02	2.95	4.64	3.29	3.96	2.93	2.85	2.73	4.07	4.16	TRUE	FBgn0034924	CG17658	unknown	1624381_at	0	0	0	4	4	0	0	ovary
147840_at	FxG	female	3.84	28.55	0	2.77	2.61	2.46	4.88	5.11	4.7	2.79	2.86	2.78	3.85	3.92	4.38	2.58	2.71	3.19	5.8	5.91	5.71	2.99	2.57	2.39	5.68	5.17	5.33	2.5	2.64	2.78	5	5.2	FALSE	FBgn0034976	CG4049	metabolic process,transcription	1623343_at	4	4	4	4	4	3	0	ovary
147938_at	FxG	female	3.56	33.46	0	3.08	3.04	3.03	4.05	4.2	5.08	2.98	2.94	2.91	3.96	4.43	5.29	3.14	3.08	3.19	3.1	3.16	3.24	3.03	3.03	2.98	3.16	3.18	3.17	3.1	3.08	3.23	5.97	5.42	TRUE	FBgn0035160	CG13897	unknown	1641084_at	4	4	4	4	4	4	4	ovary
148035_at	FxG	female	3.82	31.22	0	2.26	2.17	2.19	7.48	7.28	6.34	2.29	2.39	2.21	5.17	4.67	4.38	2.6	2.5	2.63	3.52	4.87	4	2.88	2.53	2.56	4.15	4.16	4.89	2.5	2.16	2.23	7.55	6.15	TRUE	FBgn0035328	CG13804	unknown	1634395_at	0	0	0	4	0	0	0	ovary
148042_at	FxG	female	4.34	32.33	0	3.4	3.22	3.4	4.64	4.02	4.4	3.64	3.34	3.27	4.08	4.07	4.87	3.6	3.64	3.73	5.04	5.06	5.01	3.75	3.63	3.63	5.38	4.76	4.28	5.14	4.05	3.96	7.52	7.26	FALSE	FBgn0035336	CG9004	unknown	1625269_at	4	4	4	4	4	4	4	ovary
148081_at	FxG	female	6.15	22.24	0	5.22	5.22	5.08	7.34	6.89	6.97	5.24	5.22	5.19	6.63	6.5	7.11	5.28	5.22	5.33	7.79	7.92	8.07	5.43	5.38	5.3	7	6.98	6.49	5.24	5.18	5.17	6.84	7.14	TRUE	FBgn0035405	CG15812	metabolic process,transcription	1622998_a_at	4	4	4	4	4	4	4	ovary
148104_at	FxG	female	2.11	41.24	1.99E-005	1.16	1.11	1.12	2.78	2.78	2.9	1.38	1.24	1.21	1.93	1.59	2.02	1.49	1.5	1.36	3.62	3.56	3.89	1.61	1.46	1.32	3.61	3.52	2.83	1.25	1.35	1.47	2.84	3.22	TRUE	FBgn0035435	CG12077	metabolic process,translation	1637783_at	1	0	0	4	4	0	0	ovary
148535_at	FxG	female	5.92	61.43	4.92E-007	5.18	4.87	4.83	5.31	5.52	5.41	5.5	5.4	5.34	6.37	6.53	6.96	5.91	6.1	5.84	7.61	7.49	7.69	5.58	5.44	5.48	7.35	6.85	6.7	5.08	4.99	4.92	5.5	6	FALSE	FBgn0036105	CG14149	unknown	1633436_at	4	4	4	4	4	4	4	ovary
148542_at	FxG	female	5.84	90.6	1.18E-008	2.67	2.72	2.6	9.64	9.87	9.82	2.78	2.73	2.72	10.4	10.12	9.52	2.95	2.95	2.97	5.33	6.38	5.75	2.9	2.87	2.79	9.35	9.1	10.68	2.77	2.67	2.65	10.91	10.85	TRUE	FBgn0029172	CG7923	metabolic process	1633820_at	0	0	3	0	0	0	0	somatic
149129_at	FxG	female	5.09	27.38	0	4.06	3.95	4.32	5.68	5.57	5.25	4.23	4.12	4.23	5.3	5.71	5.99	4.25	4.49	4.64	6.94	6.97	6.85	4.8	4.37	4.54	6.17	6.18	5.82	3.85	4.13	4.03	5.62	5.6	FALSE	FBgn0036994	CG5199	unknown	1629373_at	4	4	4	4	4	4	4	ovary
149324_at	FxG	female	4.34	23.87	0	3.26	3.18	3.14	5.4	5.01	5.11	3.36	3.26	3.25	3.99	4.59	4.76	3.55	3.47	3.43	6.67	6.78	6.09	3.75	3.51	3.38	6.25	5.24	5.23	3.25	3.31	3.28	5.09	5.13	TRUE	FBgn0086695	CG2669	unknown	1632243_at	4	1	0	4	1	1	0	ovary
149466_at	FxG	female	4.69	39.15	3.19E-005	3.45	3.43	3.32	5.33	5.31	5.25	3.75	3.65	3.69	4.51	4.78	4.86	3.93	4.07	3.97	6.91	7.04	6.7	4.1	3.95	3.88	6.46	6.14	5.94	3.66	3.57	3.25	4.93	6.09	TRUE	FBgn0037531	CG10445	metabolic process,transcription	1631735_at	0	0	4	4	4	1	0	ovary
149544_at	FxG	female	6.2	24.41	0	5.37	5.37	5.39	6.46	6.53	6.59	5.59	5.59	5.96	6.37	6.41	6.63	5.24	5.43	5.3	8	7.78	7.76	5.94	5.9	5.7	7.19	6.91	6.47	5.77	5.26	5.87	6.26	6.74	FALSE	FBgn0037669	CG9740	unknown	1627469_at	0	0	0	0	4	0	0	somatic
149582_at	FxG	female	5.14	23.59	0	5.2	5.03	5.04	6.28	6.09	6.05	4.32	4.43	4.46	4.91	4.82	4.87	4.5	4.62	4.52	5.87	6.1	5.14	4.58	4.58	4.48	5.52	5.8	5.62	4.67	4.73	4.64	6.04	6.18	FALSE	FBgn0028401	CG9474	transport,synaptic transmission	1635597_at	4	4	4	4	4	4	4	ovary
149625_at	FxG	female	5.1	20.86	0.01	4.03	3.93	3.9	5.32	5.68	5.64	4.41	4.57	4.12	5.18	5.26	5.34	4.39	4.66	4.86	6.94	6.87	6.81	4.75	4.46	4.17	6.5	5.91	5.46	4.4	4.21	4.12	5.95	6.07	TRUE	FBgn0037802	CG6284	multicellular organismal development,metabolic process,transcription	1630622_at	4	4	4	4	2	4	4	ovary
150155_at	FxG	female	5.85	27.45	0	5.44	5.62	5.49	6.28	6.25	6.24	5.07	5.18	5.13	5.99	6.06	6.25	5.6	5.58	5.48	6.9	6.96	6.95	5.57	5.31	5.5	6.62	6.57	6.2	4.95	5.14	5.04	6.18	6.14	FALSE	FBgn0044871	CG7700	transport	1638658_at	4	4	4	4	4	4	4	ovary
150486_at	FxG	female	5.15	22.32	0	4.64	4.53	4.33	5.61	5.39	5.73	4.51	4.75	4.46	5.11	5.38	4.93	4.88	4.9	4.9	6.37	6.29	6.12	4.79	4.79	4.48	6.02	5.78	5.7	4.73	4.63	4.5	5.53	5.65	FALSE	FBgn0039158	CG6182	unknown	1641700_at	4	4	4	4	4	4	4	ovary
151260_at	FxG	female	4.67	25.76	0	3.78	3.76	3.66	4.83	4.87	5.02	3.93	3.95	3.74	5.13	5.11	5.55	4.09	3.88	4.14	6.44	6.67	6.09	4.05	3.8	3.74	5.62	5.45	5.16	3.99	3.77	3.75	5.42	5.95	TRUE	FBgn0052202	CG32202	unknown	1638691_at	4	4	4	4	4	4	4	ovary
151374_at	FxG	female	3.7	39	3.30E-005	3.09	3.16	3.03	5.79	5.13	5.05	3.27	3.17	3.19	4.03	3.33	3.31	3.19	3.03	3.04	3.18	3.72	3.3	3.26	3.39	3.25	3.09	4.15	3.78	3.33	3.01	3.34	6.29	5.55	FALSE	FBgn0052774	CG32774	unknown	1624810_at	0	0	0	4	2	0	0	ovary
151472_at	FxG	female	5.98	31.15	0	4.9	5.04	4.86	6.08	5.86	5.98	5.82	5.49	5.69	6.55	6.42	6.31	5.66	5.69	5.82	7.32	7.37	7.2	5.93	5.34	5.26	6.88	7.04	6.74	5	4.99	5.01	6.54	6.67	FALSE	FBgn0039352	CG5053	signal transduction	1640528_at	4	4	4	4	4	4	4	ovary
151615_at	FxG	female	4.45	36.03	6.73E-005	3.45	3.45	3.32	5.26	4.94	4.9	3.63	3.66	3.5	5.14	4.25	5.05	3.87	3.91	3.91	6.83	6.86	6.61	3.76	3.77	3.72	5.17	4.8	4.29	3.73	3.59	3.42	4.87	5.34	TRUE	FBgn0036522	CG7372	metabolic process,transcription	1636156_at	4	4	4	4	4	4	4	ovary
151632_i_at	FxG	female	5.63	21.86	0	3.89	4.3	3.85	8.05	8.05	7.83	3.14	3.55	3.14	7.69	7.85	8.12	3.13	3.14	3.14	8.81	8.37	8.6	6.28	4.37	3.77	8.69	8.51	8.04	3.07	2.96	2.87	5.28	4.87	FALSE	FBgn0011474	CG3307	metabolic process	1624463_s_at	4	4	4	4	4	4	4	ovary
151680_at	FxG	female	5.34	27.51	0	3.71	3.79	3.89	5.56	5.59	6.25	3.59	3.73	3.59	5.82	5.48	6.9	3.49	3.88	3.83	8.36	8.24	8.4	5.26	3.96	3.94	8	7.99	7.7	3.85	3.77	3.71	5.98	6.56	FALSE	FBgn0086253	CG31152	unknown	1625599_at	4	4	4	4	4	4	0	ovary
151753_r_at	FxG	female	6.5	20.43	0.01	5.73	5.26	5.54	6	6.28	6.43	5.79	5.33	5.68	6.89	6.96	6.46	6.61	6.73	6.86	7.37	7.6	7.41	6.63	6.16	5.92	8.04	7.97	7.51	5.62	5.7	5.82	6.82	7.39	FALSE	FBgn0053123	CG33123	metabolic process,translation	1623193_at	4	4	4	4	4	4	4	ovary
151768_at	FxG	female	5.15	29.44	0	4.25	4.13	4.03	5.13	5.26	5.22	4.48	4.47	4.42	5.59	5.14	5.72	4.82	4.89	4.81	6.75	6.56	6.61	4.78	4.74	4.69	6.43	5.79	5.79	4.56	4.41	4.25	5.66	5.95	TRUE	FBgn0027617	CG5808	defense response,transport,metabolic process	1638014_at	4	4	4	4	4	4	2	ovary
152021_at	FxG	female	7.88	22.68	0	7.4	7.05	7.11	9.03	8.59	9.13	7.7	7.47	7.27	9.06	9.04	9.09	6.44	6.48	6.48	7.16	7.96	7.1	7.12	7.32	7.24	9.72	9.07	8.88	7.41	6.81	7.11	8.84	9.36	FALSE	FBgn0004237	CG12749	metabolic process	1639118_a_at	4	4	4	4	4	4	4	ovary
152340_at	FxG	female	5.66	22.58	0	4.73	4.86	4.74	5.54	5.65	5.68	5.02	5.01	4.94	6.26	5.6	6.15	5.25	5.31	5.34	7.23	6.98	7.3	5.52	5.19	5.13	6.68	6.42	5.79	5.08	5.02	4.84	6.37	6.57	FALSE	FBgn0004837	CG3497	signal transduction,transport,multicellular organismal development,metabolic process,transcription	1629921_a_at	4	4	4	4	4	4	4	ovary
152500_at	FxG	female	4.89	70.52	1.32E-007	4.09	4.09	3.89	4.58	4.49	4.25	4.18	4.23	4.14	5.68	5.41	5.31	4.3	4.45	4.44	6.35	6.18	6.32	4.38	4.37	4.12	6.46	6.15	6.12	4.31	4.19	4.04	5.36	5.86	TRUE	FBgn0086445	CG10563	unknown	1634729_at	4	4	4	4	4	4	4	ovary
152530_at	FxG	female	2.35	25.7	0	1.51	1.51	1.43	2.47	1.95	2.25	1.6	1.57	1.54	1.87	1.89	2.33	1.7	1.7	1.7	4.92	5.01	4.33	1.7	1.67	1.61	4.88	3.22	3.5	1.6	1.53	1.5	2.18	3.59	TRUE	FBgn0015270	CG3041	multicellular organismal development,metabolic process,cell cycle,transcription,proteolysis	1635760_at	1	1	3	4	4	2	4	ovary
152572_at	FxG	female	5.4	23.12	0	4.18	4.03	4.14	7.01	6.82	7.18	3.47	3.43	3.99	5.6	6.04	5.7	4.1	3.96	4.18	7.49	7.38	7.48	4.82	4.91	4.05	7.2	7.1	6.8	3.87	3.77	4.17	6.96	6.84	FALSE	FBgn0034703	CG3045	metabolic process	1635805_at	4	4	3	4	4	1	1	ovary
152638_at	FxG	female	5.3	32.86	0	4.21	4.26	4.29	6.55	6.96	6.84	4.36	4.35	4.48	5.32	5.04	5.95	4.2	4.41	4.39	7.74	7.31	7.39	4.73	4.38	4.3	6.03	5.33	5.14	4.05	4.22	4.18	6.27	6.9	FALSE	FBgn0034987	CG3363	unknown	1631645_at	4	4	4	4	4	4	4	ovary
152745_at	FxG	female	5.15	22.2	0	4.08	3.99	3.87	5.66	5.97	5.94	4.11	3.8	4.11	5.67	5.67	6.25	4.24	4.24	4.12	7.16	7.04	7.18	4.36	4.22	4.25	6.54	6.4	5.96	3.86	4	3.78	6.75	6.23	TRUE	FBgn0039563	CG4951	unknown	1631151_at	4	4	4	4	4	4	2	ovary
152791_at	FxG	female	5.06	22.82	0	4.34	4.23	4.36	5.07	5.31	5.41	4.58	4.61	4.51	5.16	4.92	4.98	4.62	4.71	4.77	5.83	6.14	5.81	4.86	4.55	4.64	6.13	5.88	5.56	4.77	4.64	4.48	5.88	5.88	FALSE	FBgn0024230	CG10234	signal transduction,cell cycle	1637618_at	4	4	4	4	4	4	4	ovary
152860_at	FxG	female	4.67	43.38	1.26E-005	4.28	4.22	4.2	5.38	5.1	5.44	4.07	4.12	3.96	4.62	4.49	4.6	4.26	4.31	4.33	5.35	5.19	5.14	4.19	4.17	4.17	5.61	5.4	5.33	4.2	4.22	4.18	5.55	5.45	FALSE	FBgn0034191	CG6984	metabolic process	1636153_at	4	4	4	4	3	0	4	ovary
153191_at	FxG	female	3.95	22.13	0	3.1	3.12	3.09	4	3.93	4.4	3.32	3.19	3.27	4.43	4.77	4.28	3.42	3.38	3.41	4.74	4.3	4.1	3.51	3.35	3.36	5.54	5.16	5.08	3.42	3.28	3.12	5.24	5.16	TRUE	FBgn0003978	CG10728	multicellular organismal development,cell cycle	1629176_at	4	4	4	4	4	4	4	ovary
153196_at	FxG	female	4.05	26.42	0	3.28	3	3.16	4.53	4.5	4.76	3.53	3.39	3.5	3.8	4.13	4.89	3.53	3.58	3.63	6.12	5.76	5.6	3.62	3.58	3.52	4.59	4.81	4.35	3.52	3.46	3.3	4.15	3.9	TRUE	FBgn0033715	CG8490	unknown	1625872_at	0	0	0	0	4	0	0	somatic
153411_at	FxG	female	5.1	42.11	1.65E-005	4.2	4.17	4.1	5.19	5.24	5.2	4.56	4.38	4.45	5.34	4.98	5.79	4.69	4.67	4.66	6.58	6.29	6.49	4.68	4.67	4.59	6.58	6.32	6.15	4.5	4.51	4.38	5.31	5.26	TRUE	FBgn0027903	CG12018	metabolic process	1635335_at	4	4	3	4	4	0	0	ovary
153487_at	FxG	female	7.58	23.71	0	6.73	6.5	6.38	7.68	7.5	7.69	6.9	7.27	7.24	8.06	8.11	8.22	7.74	7.61	7.56	9.15	9.02	8.75	7.57	7.11	7.04	8.05	7.93	7.7	6.99	6.64	7.06	7.64	8.03	FALSE	FBgn0043455	CG5986	unknown	1624613_at	4	4	4	4	4	4	4	ovary
153509_at	FxG	female	9.39	21.23	0.01	8.57	8.43	8.07	9.61	9.49	9.76	8.73	8.97	8.83	9.58	9.58	10.03	8.79	8.98	8.53	11.06	11.08	10.8	9.19	8.75	8.71	10.59	10.25	10.15	8.71	8.35	8.57	9.87	10.2	FALSE	FBgn0015587	CG17484	signal transduction	1635501_at	4	4	4	4	4	4	4	ovary
153617_at	FxG	female	6.69	25.88	0	6.2	6.11	6.08	6.94	7.09	7.1	6.12	5.92	5.99	7.07	7.17	7.24	6.46	6.21	6.2	7.91	7.74	7.85	6.16	5.96	5.83	7.45	7.38	7.33	5.85	5.99	5.87	7.45	7.33	FALSE	FBgn0030699	CG8578	metabolic process,transcription	1631790_at	4	4	4	4	4	4	4	ovary
153788_at	FxG	female	7.05	21.81	0	5.79	5.65	5.53	6.76	7.37	6.87	6.61	6.24	6.25	8.43	8.52	8.26	6.45	6.37	6.48	8.77	9.26	8.94	6.73	5.63	5.91	8.79	8.5	7.93	5.5	5.9	5.86	7.72	7.52	FALSE	FBgn0031868	CG10354	metabolic process	1632904_at	4	4	4	4	4	4	4	ovary
153963_at	FxG	female	7.63	30.35	0	6.32	6.91	6.75	8.82	9.05	8.56	6.8	6.36	6.54	8.87	8.85	9.15	6.81	6.84	7.13	9.16	9.32	9.39	7.37	6.22	6.35	8.88	8.81	8.58	6.6	6.44	6.87	6.75	6.73	FALSE	FBgn0053229	CG33229	unknown	1624535_at	4	4	4	4	4	4	4	ovary
153973_at	FxG	female	5.14	47.75	5.20E-006	4.43	4.42	4.31	4.91	5.17	4.76	4.61	4.66	4.49	5.09	5.33	5.45	4.91	4.91	4.94	6.62	6.48	6.25	4.82	4.77	4.73	6.28	6.13	5.79	4.68	4.59	4.41	5.45	5.71	TRUE	FBgn0011335	CG6801	unknown	1623985_at	4	4	4	4	4	4	4	ovary
154066_at	FxG	female	5.39	74.98	7.34E-008	4.11	3.86	3.66	6.7	6.37	6.63	4.61	4.51	4.29	6.77	6.58	6.92	4.8	4.54	4.88	7.91	7.78	7.64	5.14	4.35	4.25	7.53	6.87	6.95	3.33	3.88	3.51	4.06	3.87	FALSE	FBgn0030805	CG9089	multicellular organismal development	1623472_at	0	0	0	4	2	4	0	ovary
154097_at	FxG	female	5.08	29.72	0	4.31	4.16	4.07	5.86	6.01	5.58	4.46	4.27	4.25	5.38	5.32	5.79	4.34	4.51	4.46	6.83	6.72	6.86	4.34	4.28	4.3	5.94	5.32	5.33	4.29	4.19	4.15	5.93	6	TRUE	FBgn0036165	CG7533	unknown	1627511_at	4	4	4	4	4	4	4	ovary
154119_at	FxG	female	6.31	26.5	0	5.66	5.46	5.51	6.41	6.49	6.7	5.84	5.8	5.62	7.07	6.91	7.24	5.51	5.94	5.58	7.27	7.27	7.11	6.25	6.12	5.88	7.98	7.65	7.48	5.07	5.12	4.87	6.51	6.58	FALSE	FBgn0027507	CG1344	metabolic process	1627040_at	4	4	4	4	4	4	4	ovary
154141_at	FxG	female	4.83	20.43	0.01	4.22	4.23	4.09	5.07	4.78	5.34	3.96	4.23	4.21	4.73	4.64	4.62	4.61	4.57	4.42	6.14	5.86	5.83	4.63	4.49	4.59	5.9	5.62	5.14	4.48	4.41	4.16	5.73	5.39	TRUE	FBgn0039861	CG1800	multicellular organismal development,metabolic process	1637101_at	4	4	4	4	4	3	4	ovary
154172_at	FxG	female	5.7	27.39	0	3.96	3.78	3.84	6.25	6.26	6.34	3.97	4.11	3.97	6.83	6.7	7.15	4.18	4.28	4.22	8.49	8.55	8.21	5.31	4.42	4.12	8.25	7.6	7.48	3.89	4.31	4.35	7.17	7.42	TRUE	FBgn0053156	CG33156	unknown	1636381_a_at	0	0	0	0	0	0	0	somatic
154205_at	FxG	female	7.26	41.91	1.72E-005	6.51	6.69	6.43	8.55	8.21	8.29	6.72	6.73	6.51	8.53	8.2	8.83	6.95	6.93	6.97	9.01	9.1	9.12	7.1	6.14	6.19	7.21	7.38	7.04	5.71	5.75	5.63	6.92	7.11	FALSE	FBgn0039141	CG5977	transport,metabolic process,synaptic transmission,behavior	1628019_a_at	4	4	4	4	4	3	4	ovary
154236_at	FxG	female	6.01	27.36	0	5.2	5.3	5.2	6.77	6.5	6.71	5.05	5.22	5.03	6.63	6.94	7.19	5.53	5.35	5.46	7.23	7.48	7.24	5.71	5.33	5.26	6.08	6.17	5.8	5.11	5.36	5.29	7.22	6.99	FALSE	FBgn0030063	CG1789	metabolic process,translation	1633091_at	4	4	4	4	4	4	4	ovary
154240_at	FxG	female	3.1	24.49	0	1.95	1.98	1.89	4.01	4.02	4.13	2.1	2.05	2.01	2.42	2.42	3.97	2.22	2.23	2.22	5.54	5.58	5.59	2.25	2.17	2.1	4.72	4.57	3.73	2.16	2.02	1.95	3.75	4.03	TRUE	FBgn0026876	CG11403	metabolic process,cell cycle	1626359_at	3	0	0	4	1	0	0	ovary
154252_at	FxG	female	6.09	28.7	0	5.99	6.22	6.34	7.34	6.85	7.21	5.2	5.26	4.96	7.41	7.75	6.88	5.37	5.03	5.05	5.58	5.77	5.72	5.07	5.41	5.29	7.32	7.24	6.98	5.17	5.37	4.94	7.04	6.94	FALSE	FBgn0002526	CG10236	structural molecule activity,signal transduction,multicellular organismal development,metabolic process,cell cycle,proteolysis	1641324_at	4	4	4	4	4	4	4	ovary
154285_at	FxG	female	6.4	23.81	0	5.71	6.2	5.79	7.43	7.27	7.15	5.6	5.31	5.35	6.1	6.35	6.07	6.21	6.15	6.5	7.42	7.58	7.68	5.65	4.71	5.44	6.87	6.76	6.67	6.18	5.95	6.19	7.8	7.61	FALSE	FBgn0034158	CG5522	signal transduction	1632545_s_at	4	4	4	4	4	4	4	ovary
154299_at	FxG	female	5.6	38.18	3.99E-005	4.38	4.67	4.54	6.24	6.02	6.01	4.65	4.53	4.49	5.97	5.55	6.27	4.79	4.78	4.67	7.64	7.71	7.83	5.39	5.2	4.61	7.03	6.77	6.53	4.59	4.56	4.48	6.21	6.21	TRUE	FBgn0032635	CG15141	metabolic process	1625978_at	4	4	4	4	4	4	4	ovary
154339_at	FxG	female	4.05	34.94	8.84E-005	3.42	3.3	3.55	4.17	3.99	4.4	3.6	3.06	3.24	3.92	3.85	4.68	3.55	3.61	3.73	5.73	5.77	5.55	3.72	3.67	3.53	4.48	4.39	4.25	3.04	3.27	3.24	5.24	5.37	TRUE	FBgn0035644	CG10489	metabolic process	1630620_at	0	2	0	4	4	0	4	ovary
154347_at	FxG	female	7.48	27.96	0	6.62	6.35	6.4	7.81	7.85	7.69	6.96	6.78	6.86	7.19	7.52	7.73	7.14	7.31	7.02	8.72	9.02	8.76	7.66	7.2	7.33	8.62	8.33	8.27	6.53	6.38	6.79	7.94	8.14	FALSE	FBgn0028380	CG9670	multicellular organismal development	1629382_at	4	4	4	4	4	4	4	ovary
154361_at	FxG	female	5.92	46.61	6.49E-006	4.96	4.96	4.89	6.07	6.03	6.41	5.28	5.37	5.28	6.77	6.66	7.01	5.52	5.24	5.6	7.61	7.74	7.74	5.68	5.31	5.22	6.4	5.91	5.9	5.15	4.99	4.99	6.47	6.59	FALSE	FBgn0042185	CG18769	unknown	1633715_s_at	4	4	4	0	0	2	3	somatic
154373_at	FxG	female	9.96	22.97	0	9.14	9.24	9.24	10.69	10.61	10.77	8.54	8.65	8.78	10.14	10.3	10.71	9.2	9.29	9.35	11.5	11.52	11.52	9.51	9.15	9.35	11.42	11.26	10.84	8.96	8.77	8.98	10.71	10.72	FALSE	FBgn0082598	CG8580	unknown	1624418_s_at	4	4	4	4	4	4	4	ovary
154379_at	FxG	female	5.8	46.96	6.07E-006	4.99	5.04	4.79	5.66	5.88	5.6	5.41	5.23	5.21	6.12	6.03	6.37	5.53	5.49	5.78	6.88	7.16	6.89	5.29	5.31	5.34	6.82	7.02	6.93	5.23	5.16	4.98	5.91	6.26	FALSE	FBgn0034674	CG9304	unknown	1623947_at	0	0	0	0	0	0	0	somatic
154417_at	FxG	female	7.45	20.09	0.01	6.66	6.92	6.96	7.34	7.47	7.57	6.45	6.9	6.44	7.75	8.09	8.54	6.39	6.54	6.53	9.02	9.18	9.3	7.28	6.58	6.69	8.83	8.43	8.16	6.54	6.42	6.42	8.11	8.42	TRUE	FBgn0028341	CG32697	signal transduction,transport,metabolic process	1633682_a_at	4	4	4	4	4	4	4	ovary
154444_at	FxG	female	4.43	42.84	1.41E-005	3.32	3.52	3.14	5.37	5.24	5.38	3.02	3.26	3.03	4.35	3.9	4.56	3.57	3.43	3.8	6.36	6.34	6.15	3.85	3.84	3.83	6.06	5.92	5.35	3.75	3.48	3.47	5.52	5.62	FALSE	FBgn0039066	CG6755	metabolic process,transcription	1632158_a_at	4	4	4	4	4	4	4	ovary
154499_at	FxG	female	5.12	24.34	0	4.18	3.9	4.04	6.3	6.3	6.3	4.28	4.29	4.07	5.72	5.12	6.38	4.45	4.49	4.49	7.13	6.96	7.17	4.55	3.9	4.03	7	6.23	6.12	3.87	3.85	4.19	4.69	4.61	TRUE	FBgn0032748	CG10492	unknown	1628001_at	4	4	4	4	4	4	4	ovary
154546_at	FxG	female	6.23	27.31	0	6.09	5.9	6.18	7.58	7.49	7.35	4.88	4.77	4.65	6.27	6.09	6.77	5.33	5.12	5.21	7.15	7.62	7.49	5.66	4.88	5.47	8.47	8.29	7.97	4.74	5.33	4.71	6.51	6.62	FALSE	FBgn0037807	CG6293	transport,metabolic process	1625688_at	4	4	4	4	4	4	4	ovary
154577_at	FxG	female	3.99	29.9	0	3.12	3.09	3.02	3.86	4.27	3.69	3.24	3.27	3.13	4.01	3.95	4.54	3.34	3.42	3.45	6.15	6.1	6.07	3.58	3.37	3.29	5.33	4.95	4.17	3.16	3.14	3.05	4.55	5.33	TRUE	FBgn0031573	CG3407	metabolic process,transcription	1635257_at	4	4	4	4	4	0	4	ovary
154614_at	FxG	female	5.44	28.83	0	3.82	3.85	3.72	6.21	6.19	6.12	4.07	4.06	3.87	6.56	5.73	6.3	4.28	4.3	4.33	7.89	8.1	7.85	4.84	4.15	4.1	7.78	6.97	7.29	4.12	3.98	3.78	6.55	6.93	TRUE	FBgn0086350	CG8961	unknown	1638779_at	4	4	4	4	4	4	4	ovary
154617_at	FxG	female	5.21	21.84	0	4.63	4.62	4.6	5.86	5.82	5.52	4.63	4.4	4.71	4.97	5.6	5.56	4.37	4.77	4.58	6.76	6.71	6.57	4.55	4.57	4.61	6	6.09	5.5	4.71	4.65	4.6	5.53	5.57	FALSE	FBgn0036104	CG6418	metabolic process	1637497_at	4	4	4	4	4	4	4	ovary
154618_at	FxG	female	3.58	24.37	0	2.08	2.08	1.95	4.05	3.31	3.55	2.11	2.14	2.07	3.96	3.76	5.55	2.17	2.41	2.17	6.33	6.28	6.79	2.34	2.32	2.11	6.07	5.68	5.18	2.27	2.3	2.13	4.97	5.56	TRUE	FBgn0031610	CG15436	metabolic process,transcription	1631699_at	3	2	2	4	4	0	0	ovary
154628_at	FxG	female	4.16	63.58	3.55E-007	2.98	3	2.97	4.34	4.75	4.66	3.35	3.34	3.18	4.88	4.73	4.79	3.6	3.57	3.48	6.35	6.06	6.05	3.65	3.56	3.46	5.53	5.22	5.18	3.18	2.97	3.16	4.15	4.64	TRUE	FBgn0030500	CG9938	unknown	1630409_at	3	0	1	4	4	0	0	ovary
154727_at	FxG	female	5.29	28.89	0	4.25	4.13	4.11	6.14	5.21	5.4	4.6	4.66	4.4	5.52	5.57	5.94	4.85	4.88	4.87	7.44	7.22	7.01	4.77	4.53	4.57	6.19	5.62	5.49	4.37	4.16	4.22	6.59	6.7	TRUE	FBgn0037792	CG6241	unknown	1638848_at	4	0	0	4	4	0	0	ovary
154822_at	FxG	female	6.01	20.41	0.01	5	4.91	5.15	6.7	6.23	6.46	4.83	4.9	5	6.73	6.11	5.93	5.25	5.08	5.37	7.91	7.87	7.74	5.75	5.01	5.2	7.65	6.93	7.04	5.1	5.25	5.08	6.97	7.03	FALSE	FBgn0036842	CG3797	defense response,metabolic process,response to toxin	1625021_at	0	0	0	0	0	0	0	somatic
154855_at	FxG	female	4.79	46.63	6.46E-006	3.86	3.82	3.73	4.59	4.28	4.6	4.05	4.16	3.95	4.51	4.61	5.55	4.23	4.32	4.22	6.1	6.08	5.88	4.19	4.1	4.1	7.56	7.13	6.57	4.08	3.92	3.82	5.28	5.55	TRUE	FBgn0029879	CG14444	cell cycle	1631407_a_at	1	1	4	4	1	0	0	ovary
154865_at	FxG	female	4.41	72.04	1.08E-007	3.42	3.41	3.44	3.87	3.92	3.9	3.55	3.5	3.59	5.13	5.04	5.81	3.85	3.88	3.87	6.39	6.25	6.17	4.03	3.73	3.7	5.49	5.42	5.09	3.72	3.82	3.48	5.17	5.17	TRUE	FBgn0033994	CG7544	unknown	1638318_at	4	4	4	4	4	4	4	ovary
154889_at	FxG	female	4.13	23.97	0	3.89	3.66	3.75	4.96	4.5	5.03	3.54	3.33	3.33	3.87	4.19	4.7	3.51	3.43	3.62	5.48	6.19	5.95	3.4	3.42	3.39	4.51	4.63	4.68	3.35	3.5	3.36	3.93	4.55	TRUE	FBgn0025574	CG5212	defense response,signal transduction	1626980_at	4	4	4	4	4	4	4	ovary
154905_at	FxG	female	3.76	34.98	8.75E-005	3.02	2.91	2.81	4.09	4.25	4.31	2.98	3.2	3.01	3.68	3.99	4.04	3.15	3.43	3.07	5.73	5.56	5.64	3.4	3.21	3.02	4.46	4.36	3.61	2.95	3.14	2.97	4.44	4.74	FALSE	FBgn0039680	CG1911	metabolic process,cell cycle	1625447_at	0	0	0	4	1	0	0	ovary
154906_at	FxG	female	4.75	21.58	0.01	3.85	4	3.91	5.52	5.44	5.09	4.2	4.18	4.11	4.83	4.75	4.52	4.41	4.42	4.43	5.65	6.32	5.44	4.36	4.34	4.23	6.22	6.3	5.64	3.82	4.16	4	4.9	4.65	FALSE	FBgn0031739	CG14005	unknown	1636482_at	4	4	4	4	4	4	4	ovary
154941_at	FxG	female	8.31	23.28	0	6.45	6.61	6.41	8.63	8.32	8.33	7.31	7.36	7.29	9.3	9.31	9.99	7	6.87	6.8	10.33	10.53	10.5	8.06	7.02	7.04	10.36	10.1	9.69	6.96	7.39	7.44	9.74	10	FALSE	FBgn0032876	CG1962	unknown	1639807_s_at	4	4	4	4	4	4	4	ovary
154970_at	FxG	female	3.6	20.48	0.01	3.17	3.09	3.06	4.17	4.17	3.96	2.78	2.69	3.32	3.83	3.67	4.41	3.41	2.93	2.96	4.85	5.04	4.86	3.34	3.41	3.35	4.28	4.69	4.14	2.9	2.88	2.68	3.22	3.23	FALSE	FBgn0031195	CG17600	unknown	1641117_a_at	4	4	4	4	4	4	4	ovary
154992_at	FxG	female	2.77	24.61	0	0.81	0.8	0.91	5.25	5.02	5.24	0.85	0.82	0.81	2.72	3.64	3.58	0.92	0.91	0.91	5.76	6.14	5.84	1.18	0.89	0.84	5.93	4.59	4.29	0.86	0.83	0.76	4.67	4.68	TRUE	FBgn0030122	CG16892	unknown	1637911_at	4	4	4	4	4	4	4	ovary
155009_at	FxG	female	6.51	20.75	0.01	5.12	5.78	5.6	6.4	6.3	6.62	5.93	5.97	5.67	6.59	6.72	7.22	5.66	5.89	5.96	8.32	8.23	8.05	6.78	6.35	6.18	7.79	7.54	6.97	5.87	5.68	5.52	7.23	6.94	FALSE	FBgn0034410	CG15104	unknown	1630539_at	4	4	4	4	4	4	4	ovary
155094_at	FxG	female	4.74	33.63	0	3.58	3.92	3.74	5.28	5.16	5.05	4.19	3.84	3.99	5.15	4.98	6.06	4.31	4.15	4.1	6.74	6.57	6.49	4.58	4.46	4.26	6.38	5.64	5.18	4.05	4.12	4.09	3.72	3.55	FALSE	FBgn0010229	CG8676	signal transduction,metabolic process,cell cycle,transcription	1628556_s_at	4	4	4	4	4	3	4	ovary
155102_at	FxG	female	5.7	26.51	0	4.2	4.19	4.28	6.75	6.72	6.5	4.61	4.38	4.14	6.49	6.53	6.66	4.43	4.49	4.67	7.93	7.84	7.91	4.77	4.5	4.3	7.48	7.59	6.95	4.41	4.44	3.99	7	7.06	FALSE	FBgn0010905	CG16757	unknown	1624313_at	4	4	3	4	0	0	4	ovary
141268_at	FxG	male	8.56	23.27	0	8.82	8.77	8.87	8	8.01	8.05	9.46	9.11	9.28	8.73	8.51	8.28	9.04	9.05	9.04	7.4	7.53	6.93	8.87	9.22	9.09	7.7	7.84	7.84	9.19	9.19	9.53	8.27	8.69	FALSE	FBgn0052486	CG32486	multicellular organismal development,metabolic process,proteolysis	1624119_at	4	4	4	4	4	4	4	ovary
141348_at	FxG	male	6.81	29.59	0	6.88	7.1	6.74	5.9	6.16	6.02	7.72	7.69	7.73	7	7.11	6.86	7.48	7.57	7.58	5.6	5.23	5.55	7.6	8.08	7.79	6.05	6.44	5.73	7.25	7.09	7.11	6.31	6.13	FALSE	FBgn0038975	CG7050	signal transduction,synaptic transmission	1625623_at	4	4	4	0	1	4	2	somatic
141381_at	FxG	male	7.54	37.98	4.20E-005	8.31	8.13	8.3	7.23	7.34	7.13	8.21	8.3	8.42	7.6	7.75	7.29	8.23	8.29	8.26	5.96	5.91	5.64	7.68	8.1	8.02	6.48	7.01	6.78	8.05	8.24	7.85	7.3	6.82	FALSE	FBgn0050069	CG30069	metabolic process,cell cycle	1635730_at	4	4	4	4	4	4	4	ovary
141415_at	FxG	male	8.34	28.38	0	9.28	9.68	9.5	6.52	6.36	6.35	9.91	9.71	9.82	6.12	5.85	6.61	9.62	9.88	9.72	7.73	7.46	7.68	10.46	10.56	10.38	6.9	6.76	6.75	9.87	9.44	9.85	6.57	6.62	FALSE	FBgn0035047	CG3691	structural molecule activity,metabolic process,translation	1631460_s_at	4	4	4	4	4	4	4	ovary
141482_at	FxG	male	7.42	100.61	4.23E-009	7.89	8.09	7.94	6.99	7.07	7.05	9.16	9.04	9.06	8.56	8.76	8.24	7.43	7.96	7.58	4.24	4.93	4.49	7.9	8.16	8.21	6.06	5.98	6.92	7.91	7.89	8.01	6.68	7.01	FALSE	FBgn0051352	CG31352	structural molecule activity,multicellular organismal development	1630603_at	4	4	4	4	4	4	4	ovary
141578_at	FxG	male	4.93	42.11	1.65E-005	5.75	5.78	5.91	5.05	4.92	4.94	5.64	5.68	5.45	4.6	5.02	4.57	5.59	5.82	5.54	3.39	3.64	3.09	5.02	5.01	5.32	4.03	4.2	4.44	4.94	5.18	4.9	4.92	4.74	FALSE	FBgn0046763	CG17278	unknown	1623565_at	4	4	4	1	3	4	4	somatic
141619_at	FxG	male	8.97	26.63	0	9.54	9.53	9.42	8.78	8.88	8.97	9.82	9.57	9.65	8.83	8.59	8.01	9.92	9.45	9.63	7.23	7.32	6.63	9.48	9.66	9.59	7.55	8.03	8.48	9.75	9.81	10.02	8.9	9.14	FALSE	FBgn0021953	CG7400	transport,metabolic process	1629869_s_at	4	4	4	4	4	4	4	ovary
141655_at	FxG	male	6.58	33.53	0	7.43	7.42	7.6	5.92	5.81	5.97	7.84	8.02	7.9	6.38	6.41	5.59	7.41	7.34	7.32	4.29	4.24	4.6	7.4	7.7	7.74	5.24	5.57	5.36	7.72	7.47	7.91	5.78	5.47	FALSE	FBgn0028572	CG14039	unknown	1638464_a_at	4	4	4	4	4	4	4	ovary
142132_at	FxG	male	7.17	39.75	2.78E-005	7.09	7.31	7.39	6.63	6.15	6.84	8.95	9.05	8.8	7.79	7.65	7.32	7.56	7.54	7.01	4.83	5.2	4.7	6.99	7.65	7.57	5.92	6.36	6.79	7.96	8.09	8.12	6.97	7.57	FALSE	FBgn0034716	CG3380	transport	1627078_at	4	4	4	0	1	1	0	somatic
142165_at	FxG	male	7.92	81.18	3.41E-008	8.06	7.95	7.87	7.67	7.75	7.74	9.08	8.61	8.82	8.28	8.34	7.74	7.13	7.33	7.52	4.45	4.39	4.36	8.97	9.16	9.2	7.43	7.83	9.17	9.13	9.05	9.17	8.61	8.81	FALSE	FBgn0031245	CG3625	unknown	1635670_at	4	4	4	4	4	4	4	ovary
142271_at	FxG	male	7.81	49.02	4.08E-006	9.21	9.28	9.15	5.76	5.3	6.04	9.94	10.15	9.88	7.63	7.64	7.03	9.14	9.09	9	4.82	4.53	3.7	10.08	10.17	10.3	5.17	5.84	6.04	9.23	9.4	9.21	6.92	6.84	FALSE	FBgn0026314	CG6649	defense response,metabolic process,response to toxin	1623760_at	4	0	0	0	1	0	0	somatic
142324_at	FxG	male	6.74	39.25	3.12E-005	7.75	7.85	7.76	6.92	7.11	7.04	6.9	6.87	6.84	6.16	6.16	5.59	7.5	7.59	7.86	5.18	5.12	5.29	7.31	7.56	7.88	5.51	5.81	6.13	7.52	7.45	7.53	5.71	5.66	FALSE	FBgn0045761	CG10618	unknown	1624272_at	4	4	4	0	4	4	4	somatic
142380_at	FxG	male	7.53	22.17	0	8.61	8.81	8.38	7.41	7.35	7.23	8.44	8.84	8.64	7.35	7.55	6.86	8.21	8.01	8.03	5.93	5.73	6.12	7.28	7.66	7.69	6.26	6.71	6.52	8.04	8.53	8.38	7.02	6.71	FALSE	FBgn0020368	CG12403	transport,metabolic process	1637000_at	4	4	4	4	4	4	4	ovary
142465_at	FxG	male	6.7	29.9	0	6.75	7.31	6.84	5.83	5.51	5.65	8.22	8.41	8.26	7.01	7.2	6.98	7.87	8.16	8.33	5.07	5.05	4.13	6.97	7.33	7.72	4.41	5.36	4.36	7.55	7.81	7.6	6.52	6.06	FALSE	FBgn0003432	CG1915	structural molecule activity,multicellular organismal development,metabolic process,cell cycle	1628671_a_at	0	4	4	0	4	4	4	somatic
142515_at	FxG	male	7.66	33.81	0	8.04	7.9	8.13	6.87	5.78	6.25	9.41	8.98	9.21	8.52	8.47	7.76	9.09	8.94	9.29	5.77	5.83	5.27	7.96	8.56	8.47	5.47	6.33	5.25	8.79	8.6	8.83	7.19	7.3	FALSE	FBgn0020439	CG6544	unknown	1633349_at	4	4	4	4	4	4	4	ovary
142523_at	FxG	male	9.59	34.55	9.76E-005	10.53	10.85	10.82	9.61	9.53	9.18	10.9	10.91	10.93	10.21	9.99	9.01	10.36	10.06	10.5	7.16	6.32	7.41	9.73	10.16	10.29	7.06	8.12	7.78	10.26	10.74	10.74	9.71	9.3	FALSE	FBgn0038181	CG9297	transport	1636603_a_at	4	4	4	0	3	4	4	somatic
142555_at	FxG	male	10.28	28.54	0	11.24	11.28	11.19	10.49	10.42	10.24	11.37	11.44	11.33	10.79	10.78	9.94	11.02	10.43	11.11	8.34	7.67	7.29	10.45	10.92	11.02	8.06	9.65	8.98	10.94	11.04	11.03	9.79	10.03	FALSE	FBgn0004169	CG7107	multicellular organismal development	1630261_a_at	4	4	4	4	4	4	4	ovary
142652_at	FxG	male	6.95	25.83	0	7.02	7.26	7.4	6.23	6.32	6.2	8.34	8.08	8.34	7.46	7.21	6.31	7.28	7.17	7.33	4.9	4.36	4.09	7.58	8.38	7.8	6.16	7.06	6.01	7.91	7.92	8.17	6.58	6.59	FALSE	FBgn0000313	CG1744	structural molecule activity,defense response,signal transduction,multicellular organismal development	1636344_at	4	4	0	0	3	4	0	somatic
142681_at	FxG	male	8.34	39.94	2.66E-005	9.02	9.28	9.22	8.7	8.77	9.06	9.29	9.57	9.52	7.8	7.85	7.86	8.12	8.41	8.21	6.24	6.25	6.16	7.76	8.38	8.55	7.06	7.59	8.26	9.04	9.22	9.5	8.81	8.27	FALSE	FBgn0024315	CG8098	transport,metabolic process	1623711_at	0	0	0	0	0	1	0	somatic
142796_at	FxG	male	6.01	53.9	1.68E-006	7.39	7.19	7.12	6.26	6.03	5.95	6.75	6.76	6.81	5.53	5.52	5.06	6.53	6.29	6.57	3.84	3.8	3.59	6.34	6.79	6.82	4.93	5.45	5.73	6.45	6.84	6.58	5.81	5.68	FALSE	FBgn0034142	CG8306	unknown	1624760_at	4	4	4	4	4	4	4	ovary
142967_at	FxG	male	7.64	22.77	0	8.65	8.97	9.01	7.65	7.65	7.54	8.48	8.81	8.81	7.76	7.9	7.37	7.94	8.03	8.2	5.61	5.29	5.4	7.51	7.68	8.35	5.6	6.36	7.35	8.32	8.54	8.46	7.26	7.09	FALSE	FBgn0033504	CG18408	structural molecule activity,signal transduction	1633353_s_at	4	4	4	4	4	4	4	ovary
142987_at	FxG	male	6.25	20.78	0.01	6.77	7.03	6.95	5.67	5.34	5.59	7.62	7.77	7.88	6.57	6.81	5.75	6.48	6.6	6.84	4.35	4.34	4.57	6.36	6.73	7.02	4.96	5.74	5.16	7.01	7	7.01	5.77	5.43	FALSE	FBgn0053548	CG33548	unknown	1632861_at	0	0	4	0	0	0	0	somatic
143078_at	FxG	male	12.04	84.45	2.33E-008	12.09	12.39	12.13	11.59	11.58	11.94	12.89	13.03	12.9	12.38	12.34	11.96	12.2	12.34	12.25	10.07	9.61	9.68	12.56	12.65	12.53	11.23	11.95	11.55	12.91	12.98	12.92	12.15	12.41	FALSE	FBgn0000121	CG5962	signal transduction,transport	1632111_at	4	4	0	0	0	0	0	somatic
143093_at	FxG	male	10.16	21.65	0.01	10.65	10.66	10.73	10	10.14	10.05	11.03	11.08	11.14	10.13	10	9.57	10.44	10.52	10.59	8.71	8.81	8.38	9.76	10.49	10.57	9.07	9.15	9.73	10.84	10.96	11.14	9.99	10.17	FALSE	FBgn0000261	CG6871	defense response,transport,multicellular organismal development,metabolic process	1639480_at	4	4	4	4	4	4	4	ovary
143276_at	FxG	male	12.13	26.92	0	13.16	13.25	13.12	12.56	12.64	12.17	12.5	12.7	12.54	12.04	11.93	11.83	12.68	12.99	12.77	10.64	10.84	10.18	12.08	12.39	12.33	10.53	11.26	11.67	12.65	12.55	12.67	11.65	11.45	FALSE	FBgn0002868	CG9470	unknown	1632873_at	4	4	4	4	4	4	4	ovary
143321_at	FxG	male	8.53	86.71	1.80E-008	9.88	9.63	9.61	8.33	8.43	8.62	9.8	9.7	9.68	8.73	8.8	8.41	9.24	9.23	9.26	6.43	6.31	5.85	8.37	8.92	8.78	6.33	7.07	6.5	9.55	9.63	9.69	8.37	8.12	FALSE	FBgn0003250	CG9668	signal transduction	1626251_at	4	4	0	0	4	0	0	somatic
143383_at	FxG	male	7.91	24.76	0	8.31	8.16	8.1	6.98	7.03	7.27	9.16	9.09	8.92	7.76	7.97	7	8.63	8.51	8.64	6.01	5.82	5.13	8.84	9.02	8.95	6.68	7.69	7.07	9	8.88	9.15	7.94	7.78	FALSE	FBgn0003861	CG7875	signal transduction,transport	1622920_at	4	4	0	0	0	0	0	somatic
143427_at	FxG	male	8.83	25.79	0	10.3	10.11	10.45	9.61	9.07	9.1	9.95	9.72	9.73	9.13	9.32	8.02	9.8	8.94	9.95	6.77	6.22	6.05	8.62	9.37	9.22	6.62	7.9	7.41	9.39	9.5	9.43	8.17	8.26	FALSE	FBgn0004117	CG4843	structural molecule activity,multicellular organismal development	1641325_s_at	4	4	4	4	4	4	4	ovary
143637_at	FxG	male	8.46	41.87	1.73E-005	9.32	9.73	9.27	7.87	7.73	8.01	9.58	9.55	9.62	8.05	8.35	8.12	9.22	9.46	9.4	7	6.77	6.12	8.87	9.1	9.13	6.71	6.77	6.72	9.66	9.57	9.78	8.06	7.91	FALSE	FBgn0011206	CG4760	multicellular organismal development,metabolic process,cell cycle,translation	1623274_s_at	4	2	4	4	1	4	3	ovary
143650_at	FxG	male	7.64	37.15	5.12E-005	8.33	8.25	8.5	7.14	6.73	6.68	8.93	8.91	9.05	8.07	7.92	7.18	8.81	8.14	8.79	5.24	5.2	4.92	8.54	8.8	8.87	6.18	6.86	5.96	8.53	8.64	8.59	6.83	6.98	FALSE	FBgn0011286	CG10844	transport	1633452_a_at	4	4	4	0	4	4	4	somatic
143769_at	FxG	male	10	36.35	6.22E-005	10.19	10.38	10.47	9.91	9.54	9.74	10.91	10.87	10.83	10.62	10.19	9.6	10.53	10.18	10.68	8.09	7.69	8.06	10.53	10.76	10.8	8.33	9.13	9.21	10.82	10.88	10.96	10.1	10.1	FALSE	FBgn0014863	CG1019	multicellular organismal development	1639980_s_at	4	4	4	4	4	4	4	ovary
144311_at	FxG	male	5.34	20.34	0.01	7.15	6.73	6.67	5.88	5.48	5.5	5.69	5.7	5.98	5.28	4.97	4.77	5.79	5.59	5.73	4.12	3.49	3.52	5.32	5.75	5.9	4.57	5.52	5.11	5.34	5.61	5.2	4.57	3.91	FALSE	FBgn0041713	CG4182	unknown	1625405_at	4	4	4	0	0	1	2	somatic
144501_at	FxG	male	7.28	24.66	0	8.12	8.51	8.09	6.34	6.26	6.05	8.18	8.34	8.42	5.94	5.85	6.61	7.83	8.25	7.95	6.95	6.85	6.96	8.28	8.67	8.47	5.4	5.13	5.45	9	8.78	9.23	5.72	5.55	FALSE	FBgn0029738	CG4068	unknown	1629681_x_at	4	4	4	4	4	4	4	ovary
144549_at	FxG	male	4.64	27.05	0	5.41	5.43	5.43	4.84	4.81	4.75	5.67	6.04	5.66	4.73	4.76	4.39	5.1	5.22	5.19	2.48	2.45	2.74	4.61	4.61	5.25	3.6	3.74	4.22	4.97	5.5	5.46	4.48	3.14	FALSE	FBgn0029804	CG3097	metabolic process,proteolysis	1637432_at	4	4	4	1	4	4	4	somatic
144918_at	FxG	male	9.84	32.82	0	9.69	9.64	9.65	9.06	8.98	9.09	10.88	10.84	10.76	10.05	10.04	9.56	10.8	10.88	10.52	8.78	8.62	8.17	9.93	10.15	10.3	8.57	9.1	9.04	10.72	10.46	10.8	10.13	10.14	FALSE	FBgn0052656	CG32656	metabolic process	1636501_at	0	0	0	0	0	0	0	somatic
144934_at	FxG	male	6.75	21.65	0.01	8.03	8.12	8.19	6.83	6.86	6.49	7.97	7.72	7.59	6.44	6.72	5.72	7.81	7.58	7.54	4.6	4.41	4.66	6.14	6.74	7.41	5.26	5.12	5.63	7.89	7.44	8.09	6.64	5.98	FALSE	FBgn0030387	CG10524	signal transduction,metabolic process,cell cycle	1628677_at	0	4	4	0	0	3	4	somatic
144963_at	FxG	male	7.76	39.17	3.18E-005	8.45	8.58	8.88	7.14	7.06	7.17	8.72	8.84	8.87	7.33	7.6	7.2	8.72	8.93	8.81	5.55	5.57	4.66	8.3	8.65	8.66	6.05	6.64	5.86	9.38	9.36	9.31	7.52	7.13	FALSE	FBgn0052647	CG32647	multicellular organismal development,metabolic process	1624717_s_at	4	4	4	0	4	0	0	somatic
145206_at	FxG	male	5.97	24.62	0	8.05	8.41	7.93	6.4	6.67	6.62	6.52	6.55	6.85	4.36	4.75	4.66	6.57	7.01	6.66	3.78	4.08	3.67	5.84	6.65	6.46	3.9	4.19	5.28	6.61	7.21	6.73	5.85	4.8	FALSE	FBgn0030782	CG18358	unknown	1633232_at	4	4	4	4	4	4	4	ovary
145414_at	FxG	male	7.36	20.54	0.01	8.86	8.91	8.84	7.68	7.36	7.56	7.96	8.24	8.02	7.1	7.14	6.1	7.6	7.62	7.88	5.68	5.23	5	6.89	7.52	7.59	5.66	5.84	6.81	8.35	8.91	8.53	7.34	7.14	FALSE	FBgn0031089	CG9572	unknown	1636057_at	0	4	0	0	3	0	1	somatic
145779_at	FxG	male	7.99	43.48	1.23E-005	9.88	9.65	9.92	8.51	8.18	8.32	8.61	8.78	9.02	8.45	8.42	7.63	8.38	7.75	8.27	5.28	4.73	5.35	8.19	8.97	8.48	6.38	7.73	7.15	8.46	8.48	8.25	7.19	7.14	FALSE	FBgn0031629	CG3244	unknown	1638365_at	2	4	4	0	0	0	4	somatic
145844_at	FxG	male	7.23	26.51	0	8.76	8.8	8.74	7.08	7.13	6.98	8.2	8.46	8.41	6.71	6.7	6.16	7.54	7.43	7.36	4.37	4.41	4.89	8.03	8.17	8.27	5.2	6.13	6.9	8.34	8.87	8.53	6.4	6.57	FALSE	FBgn0031734	CG11147	transport	1635031_s_at	4	4	4	4	4	1	4	ovary
145935_at	FxG	male	7.98	56.67	1.05E-006	8.56	9.24	9.06	5.49	5.31	5.32	9.26	9.22	9.28	6.42	6.39	6.91	8.65	8.86	8.82	7.87	7.78	7.77	9.47	9.83	9.41	7.6	7.2	6.99	9.21	9	9.23	6.42	6.84	FALSE	FBgn0031878	CG9188	unknown	1630870_s_at	0	0	0	4	4	0	4	ovary
146017_at	FxG	male	5.54	37.14	5.12E-005	6.51	6.68	6.69	4.74	5.17	4.78	7.35	7.51	7.18	5.86	5.75	5.54	6.38	6.79	6.28	2.81	2.82	3.26	5.54	6.36	6.54	3.98	4.24	3.72	6.94	6.34	6.96	4.42	3.64	FALSE	FBgn0032008	CG14277	unknown	1630815_at	0	4	0	0	0	4	0	somatic
146021_at	FxG	male	6.39	22.05	0	7.93	8.09	8.12	6.82	6.88	6.62	7.6	7.4	7.71	6.68	6.46	6.23	6.52	5.62	6.18	3.86	4.01	4.09	5.62	6.51	6.58	4.13	5.75	5.99	7.2	7.46	7.56	6.05	5.75	FALSE	FBgn0032021	CG7781	unknown	1639596_at	4	4	4	4	3	4	0	ovary
146078_at	FxG	male	8.64	60.78	5.44E-007	9.47	9.52	9.48	8.42	8.32	8.4	9.88	9.82	10.03	8.88	8.9	8.08	8.96	8.94	9.26	6.51	5.86	6.03	8.8	9.09	8.99	7.05	7.8	7.35	9.71	9.73	9.85	8.62	8.74	FALSE	FBgn0028433	CG3694	signal transduction	1628754_s_at	4	4	0	0	0	0	1	somatic
146308_at	FxG	male	6.36	27.47	0	7.17	6.82	7.05	6.13	6.09	6	7.14	7.53	7.14	6.62	6.48	6.4	6.46	6.62	6.78	4.92	4.83	5.03	6.24	6.55	6.69	5.6	5.72	5.54	6.65	7.21	7.17	6.18	5.61	FALSE	FBgn0032469	CG9932	metabolic process,proteolysis	1638653_a_at	4	4	4	4	4	4	4	ovary
146313_at	FxG	male	7.68	32.4	0	8.37	8.67	8.52	7.37	7.26	7.19	8.19	8.58	8.5	5.76	6.03	6.41	7.88	8.04	8.14	7.29	7.35	7.52	8.53	8.81	8.79	7.09	7.18	7	8.34	8.31	8.66	6.53	6.46	FALSE	FBgn0032474	CG9828	defense response,metabolic process	1631328_s_at	4	4	4	4	4	4	4	ovary
146325_at	FxG	male	7.43	20.88	0.01	8.3	8.37	8.12	7.27	7.07	6.91	8.01	8.2	7.93	7.7	7.7	7.24	8.02	8.13	8.04	5.97	5.57	6.05	6.91	7.45	7.64	6.14	6.89	6.43	8.19	8.46	8.11	7.64	6.95	FALSE	FBgn0032497	CG6043	unknown	1624720_s_at	4	4	4	4	4	4	4	ovary
146559_at	FxG	male	10.38	21.37	0.01	10.87	10.87	10.88	9.96	10.2	10.17	10.83	11.3	10.98	10.3	10.37	10.05	10.79	11.34	11.12	8.92	8.97	8.71	10.54	10.79	10.98	9.39	9.84	10.27	10.73	10.87	10.75	10.2	10.12	FALSE	FBgn0032897	CG9336	unknown	1627590_at	4	4	4	4	4	4	4	ovary
146586_at	FxG	male	8.63	38.88	3.40E-005	9.32	9.37	9.23	8.38	8.09	8.28	9.73	9.69	9.96	9.05	8.91	8.07	9.29	9.2	9.22	6.77	6.34	6.01	9.04	9.5	9.26	7.38	7.93	7.74	9.26	9.38	9.37	8.34	8.18	FALSE	FBgn0032946	CG8663	transport	1640729_s_at	4	4	4	4	4	0	4	ovary
146660_at	FxG	male	4.99	30.59	0	5.49	6.25	6.65	5.27	5.28	5.77	5.53	5.76	5.52	4.93	4.69	4.72	5.73	5.57	5.14	3.39	2.87	2.95	4.04	4.36	4.7	3.53	4.15	4.12	6.12	6.13	6.2	5	5	FALSE	FBgn0033047	CG7882	transport,metabolic process	1625082_a_at	0	0	0	0	0	0	0	somatic
146726_at	FxG	male	7.65	20.12	0.01	9.4	9.46	9.19	7.92	8.01	7.94	8.02	8.24	7.73	6.84	6.91	6.43	8.46	8.57	8.44	5.98	5.44	5.85	7.14	7.14	8.02	6.05	6.95	7.17	8.81	9.08	8.49	7.21	6.97	FALSE	FBgn0002930	CG1857	defense response,signal transduction,metabolic process,proteolysis	1636653_at	4	4	4	0	4	4	0	somatic
146814_at	FxG	male	8.08	21.12	0.01	9.61	9.39	9.59	8.2	8.9	8.89	9.1	9.48	9.19	7.63	8.14	7.38	10.15	10.31	10.14	6.96	7.02	6.79	7.37	7.54	8	4.57	4.67	6.93	9.07	8.74	8.41	5.95	6.04	FALSE	FBgn0033301	CG12780	defense response,metabolic process	1623018_at	0	0	4	0	4	0	4	somatic
147001_at	FxG	male	5.21	27.59	0	6.89	6.48	6.75	4.94	4.95	4.63	6.22	6.14	6.4	5.41	5.34	5.01	5.56	5.12	5.32	2.82	2.42	3.71	6.09	6.73	6.5	3.75	4.33	3.73	5.79	5.76	5.56	4.32	4.42	FALSE	FBgn0033603	CG13214	structural molecule activity,transport	1636853_at	0	0	0	0	0	0	0	somatic
147140_at	FxG	male	6.1	36.52	5.96E-005	7.65	7.42	7.72	6.25	6.21	6.18	7.18	7.3	6.9	5.85	5.81	5.12	6.66	6.82	6.96	4.32	3.81	3.88	5.82	6.29	6.63	3.62	4.35	4.52	7.67	7.42	7.45	5.38	5.64	FALSE	FBgn0033822	CG17041	unknown	1624969_s_at	4	4	4	0	0	1	0	somatic
147262_at	FxG	male	7.45	25.61	0	8.64	8.61	8.79	7.65	7.5	7.18	8.94	8.73	8.9	7.62	7.71	6.89	7.78	7.41	7.98	5.51	4.88	5	7.08	7.9	8.02	5.54	6.37	6.74	8.03	8.27	8.35	7.08	6.97	FALSE	FBgn0083919	CG30084	structural molecule activity	1639928_a_at	4	4	4	4	4	4	4	ovary
147264_at	FxG	male	6.09	23.01	0	7.45	7.67	7.08	6.49	6.54	6.26	7.2	6.94	6.92	6.26	6.29	5.94	6.16	6.16	6.26	3.98	3.58	3.73	5.92	6.25	6.5	4.53	4.98	6.14	6.25	6.46	7.15	6.27	5.24	FALSE	FBgn0083919	CG30084	structural molecule activity	1639928_a_at	4	4	4	4	4	4	4	ovary
147321_at	FxG	male	6.86	62.49	4.18E-007	8.02	8.33	8.02	7.01	7.17	7.1	8.12	8.36	8.36	7.37	7.16	6.78	7.2	7.04	7.19	4.41	3.65	3.72	6.95	7.29	7.45	5.39	5.22	6.36	7.49	7.84	7.64	6.39	6.03	FALSE	FBgn0034145	CG5065	unknown	1628207_at	4	4	4	4	4	3	4	ovary
147520_at	FxG	male	9.53	22.87	0	12.64	12.45	12.53	5.85	5.94	5.87	12.69	12.66	12.63	7.3	7.21	6.96	12.94	12.86	12.76	5.3	4.89	4.31	13.33	13.23	13.02	5.51	6.39	6.61	13.13	12.91	13.26	6.13	5.12	FALSE	FBgn0034474	CG13873	transport	1628792_at	0	4	0	0	1	4	0	somatic
147550_at	FxG	male	7.47	81.03	3.47E-008	8.59	8.63	8.73	6.09	6.07	6.28	9.65	9.78	9.47	7.54	7.51	7.41	8.03	8.67	7.81	4.53	4.04	3.75	9.36	9.38	9.13	6.03	6.66	6.24	8.62	8.45	8.59	6.01	5.67	FALSE	FBgn0034515	CG13428	unknown	1623759_at	0	3	4	0	4	0	1	somatic
147665_at	FxG	male	8.55	20.1	0.01	9.29	9.48	9.8	8.74	8.55	9.1	9.56	9.8	9.68	8.46	7.41	7.89	9	8.73	8.32	6.26	6	5.62	8.4	9.39	9.38	7.82	8.98	8.62	9.42	8.76	9.86	7.34	8.29	FALSE	FBgn0034711	CG3290	multicellular organismal development,metabolic process	1625739_at	0	0	0	0	0	0	0	somatic
148769_at	FxG	male	7.78	39.73	2.79E-005	9.14	9.17	9.18	7.66	7.72	7.54	8.5	8.85	8.76	7.51	7.77	7.6	7.87	7.9	7.9	5.47	5.48	5.7	7.76	8.1	8.29	6.03	6.92	7.15	8.49	9.18	8.82	7.68	7.51	FALSE	FBgn0036454	CG17839	unknown	1623767_at	4	4	4	0	4	1	0	somatic
148923_at	FxG	male	7.02	27.19	0	8.62	8.36	8.62	7.29	7.19	6.95	8.18	8.12	8.09	7.09	6.98	6.19	7.42	7.28	7.43	4.59	4.57	4.11	6.54	7.33	7.29	4.95	5.62	6.62	8.15	8.46	7.98	6.89	6.65	FALSE	FBgn0036672	CG32171	multicellular organismal development	1634004_at	0	0	0	0	0	0	0	somatic
149468_at	FxG	male	5.45	20.65	0.01	7.43	7.26	7.32	6.01	5.54	5.81	6.1	6.83	6.62	4.94	4.72	5.02	5.53	4.98	5.53	3.89	2.86	3.13	5.18	5.79	6.34	3.98	4.4	4.89	5.85	6.31	5.87	5.1	4.91	FALSE	FBgn0037534	CG2781	metabolic process	1634016_at	4	4	4	4	4	3	4	ovary
149473_at	FxG	male	8.67	55.16	1.36E-006	10	10.01	9.95	8.3	8.39	8.37	9.57	9.9	9.84	8.36	8.19	7.62	9.12	9.24	8.86	5.49	5.38	5.47	8.58	9.09	9.63	7.18	7.57	8.15	10.48	10.9	10.58	8.89	8.39	FALSE	FBgn0037547	CG7910	metabolic process	1633357_at	0	0	4	0	4	0	0	somatic
149642_at	FxG	male	5.93	25.39	0	6.46	6.97	6.8	6.11	6.11	6.29	6.94	6.97	7.02	5.43	5.32	5.4	6.27	6.5	6.03	4.12	4.61	4.25	5.46	6.1	6.03	4.63	5.37	5.5	6.54	6.59	6.36	5.72	6.01	FALSE	FBgn0051272	CG31272	transport,metabolic process,synaptic transmission	1639934_at	2	4	4	1	4	1	2	somatic
149871_at	FxG	male	8.11	32.91	0	9.31	9.05	8.98	8.37	8.07	7.84	8.73	8.91	8.6	7.42	7.28	6.76	9.67	9.51	9.44	5.92	5.79	4.98	8.89	9.13	9.29	6.53	7.23	7.43	8.97	9.07	9.1	7.5	7.43	FALSE	FBgn0038198	CG3153	unknown	1641065_s_at	4	4	4	4	4	4	4	ovary
150008_at	FxG	male	6.71	36.17	6.50E-005	8.42	8.26	8.11	6.8	6.88	6.88	7.55	7.8	7.57	6.8	6.7	5.95	7.17	7.29	7.14	4.34	4.23	4.29	6.72	7.21	7.12	4.6	5.32	6.03	7.67	7.83	7.46	6.1	6.28	FALSE	FBgn0038420	CG10311	unknown	1640170_at	4	4	4	4	4	4	4	ovary
150151_at	FxG	male	8.19	63	3.87E-007	9.95	9.69	9.64	8.38	8.12	8.25	9.11	8.83	8.62	7.52	7.11	7.04	8.78	9.05	8.44	5.71	5.71	5.69	9.34	9.27	9.5	6.44	7.15	6.77	9.5	9.47	9.29	7.48	7.54	FALSE	FBgn0038631	CG7695	unknown	1630831_at	1	4	4	4	0	0	1	ovary
150233_at	FxG	male	8.45	62.03	4.49E-007	8.99	8.87	9.01	8.6	8.71	9.07	9.75	9.77	9.86	9.47	9.02	8.61	8.05	7.9	7.92	5.2	5.05	4.52	8.36	8.86	8.71	7.8	7.21	9.11	9.61	9.75	9.7	8.65	8.84	FALSE	FBgn0038756	CG4783	unknown	1626028_at	1	4	4	0	2	4	4	somatic
150492_at	FxG	male	7.18	47.37	5.60E-006	8	9	8.64	6.96	7.06	6.84	6.83	6.97	7.03	4.21	4.12	4.93	7.37	7.52	7.51	7.14	7.43	7.04	7.47	7.99	8.33	6.93	6.84	6.82	8.35	8.48	8.97	6.61	6.78	FALSE	FBgn0011725	CG31137	metabolic process,transcription	1624627_s_at	4	4	4	4	4	4	4	ovary
150576_at	FxG	male	6.25	29.26	0	6.47	6.17	6.63	5.01	4.48	5.28	8.41	8.23	8.46	7.38	6.75	6.56	7.49	7.49	6.5	3.49	4.11	3.85	6.31	6.99	6.45	4.3	5.19	5.55	7.1	7.4	7.24	6.05	6.02	FALSE	FBgn0039312	CG10514	unknown	1638424_at	4	4	4	2	4	0	3	somatic
150796_at	FxG	male	5.06	22.33	0	6.5	6.44	6.47	5.26	5.38	5.07	5.71	6.36	5.76	4.33	4.77	4.25	5.36	5.25	5.27	3.13	2.56	3.12	4.67	4.92	5.26	3.18	4.24	4.74	5.94	6.35	6.19	5.25	4.98	FALSE	FBgn0039620	CG1443	unknown	1629346_at	4	4	4	1	4	4	4	somatic
150955_at	FxG	male	7.94	59.55	6.60E-007	8.75	8.85	8.99	8.11	8	8.36	9.49	9.53	9.61	8.19	8.06	7.86	9.13	8.95	8.57	5.4	5.75	4.89	7.11	7.8	7.8	5.32	5.44	6.48	9.3	9.33	9.12	7.86	8.18	FALSE	FBgn0039873	CG2191	transport,metabolic process	1633425_at	0	0	4	0	0	0	0	somatic
151019_at	FxG	male	9.49	29.01	0	10.59	10.22	10.47	9.16	9.18	9.02	10.24	10.44	10.41	9.4	9.45	9.03	10.13	10.35	10.31	7.6	7.39	7.55	9.91	10.09	10.03	7.85	9.02	8.76	10.26	10.37	10.34	8.93	8.86	FALSE	FBgn0040532	CG8369	unknown	1623342_at	4	4	4	4	4	4	4	ovary
151248_at	FxG	male	9.75	56.45	1.09E-006	9.92	9.62	9.73	8.88	8.61	8.64	11.02	11.17	10.89	10.47	10.6	10.19	10.21	10.68	10.21	8	8.13	7.75	10.2	10.44	10.13	8.96	9.61	9.06	10.48	10.21	10.59	9.29	8.97	FALSE	FBgn0040775	CG12158	unknown	1625252_s_at	0	4	0	0	0	0	0	somatic
151392_at	FxG	male	7.81	42.16	1.63E-005	8.55	8.69	8.82	7.06	6.62	6.89	9.62	9.8	9.57	8.54	8.25	7.97	7.91	8.39	8.36	5.42	5.13	4.46	7.55	8.32	8.01	6.3	7.33	6.8	9.16	9.26	9.37	7.52	6.92	FALSE	FBgn0040923	CG11368	unknown	1629474_at	4	4	0	0	0	0	1	somatic
151458_at	FxG	male	6.7	49.82	3.51E-006	8.25	8.16	8.22	7.11	7.14	7.1	7.05	7.05	6.9	6.94	6.88	6.55	6.89	6.9	6.91	4.3	4.09	4.93	6.91	7.29	7.54	5.92	6.86	6.87	6.71	6.69	6.62	6.01	5.58	FALSE	FBgn0051676	CG31676	unknown	1628574_at	0	0	0	0	4	0	0	somatic
151536_at	FxG	male	6.5	22.08	0	6.83	6.67	6.94	6.03	5.88	6.06	6.97	6.98	7.19	6.29	6.54	6.05	7.4	7.69	7.7	4.91	4.54	5.08	6.33	6.88	7.24	4.94	5.48	5.7	7.55	7.82	7.83	6.5	6.57	FALSE	FBgn0033441	CG1776	structural molecule activity,signal transduction,multicellular organismal development,metabolic process	1633881_at	1	4	4	0	1	4	4	somatic
151566_at	FxG	male	6.5	41.29	1.97E-005	7.25	6.92	6.86	6.01	5.98	6.13	7.68	7.06	7.41	6.94	6.61	6.02	6.8	6.88	7.14	4.32	4.08	4.18	7.3	7.53	7.45	6.26	5.99	5.68	6.97	7.15	7.58	6.19	6.23	FALSE	FBgn0035967	CG4641	unknown	1637294_at	4	4	0	0	0	0	3	somatic
151598_at	FxG	male	7.87	34.86	9.02E-005	8.17	8.37	8.24	7.34	7.26	7.74	8.88	8.77	8.92	8.24	8.27	7.93	8.11	8.19	8.32	5.59	5.97	4.88	8.46	8.81	8.59	7.22	7.53	6.15	8.76	8.75	8.68	8.05	8.16	FALSE	FBgn0035720	CG10077	metabolic process	1629250_at	4	4	4	4	4	4	4	ovary
151600_at	FxG	male	6.55	33.16	0	6.43	6.96	6.56	5.3	5.05	5	8.28	8.15	8.55	7.19	7.23	6.75	7.25	7.03	7.57	4.04	3.98	3.04	7.72	7.95	7.73	6.02	6.04	4.51	7.79	7.67	7.85	6.38	6.03	FALSE	FBgn0028704	CG18660	transport,multicellular organismal development	1630874_s_at	4	4	3	1	4	2	0	somatic
151605_at	FxG	male	11.53	23.48	0	11.81	12	11.9	11.19	11.13	11.04	12.54	12.22	12.47	11.96	11.85	11.19	12.42	12.07	12.28	10.04	9.59	10.09	11.99	12.17	12.06	10.41	11.06	9.98	12.02	12	12.22	11.42	11.35	FALSE	FBgn0038181	CG9297	transport	1636603_a_at	4	4	4	0	3	4	4	somatic
151736_at	FxG	male	10.6	64.43	3.13E-007	10.9	11.08	11	10.18	10.21	10.2	11.29	11.45	11.32	10.84	10.91	10.47	11.26	11.44	11.27	9.09	8.87	8.77	11.19	11.3	11.33	9.68	10.13	10.19	10.87	10.84	10.83	10.1	10.35	FALSE	FBgn0033504	CG18408	structural molecule activity,signal transduction	1633353_s_at	4	4	4	4	4	4	4	ovary
151741_at	FxG	male	6.51	32.14	0	6.89	6.63	6.88	5.52	5.63	5.6	8.27	8.29	8.36	6.65	6.92	6.2	7.47	7.77	7.59	4.81	4.75	3.84	6.9	7.36	7	5.06	5.34	5.18	7.12	7.38	7.45	5.91	6.13	FALSE	FBgn0050492	CG30492	unknown	1628613_a_at	3	4	4	4	4	4	4	ovary
151763_at	FxG	male	6.84	50.19	3.28E-006	7.46	7.55	7.22	5.91	5.66	6.06	8.7	7.96	8.51	7.45	7.69	6.98	7.99	7.57	7.58	4.2	4.22	3.58	7.86	8.02	7.73	5.73	6.23	5.53	7.16	7.34	8.02	6.23	6.19	FALSE	FBgn0033484	CG2269	unknown	1635224_s_at	4	4	4	4	4	4	4	ovary
151771_at	FxG	male	6.7	20.29	0.01	7.39	7.78	7.84	6.47	6.44	5.91	7.96	7.92	7.63	6.46	6.82	6.17	7.76	7.78	7.96	4.95	4.32	5.32	6.65	7.3	7.62	3.79	5.13	4.56	7.94	7.79	7.95	6.26	6.42	FALSE	FBgn0051374	CG31374	unknown	1630418_s_at	2	4	4	1	2	4	2	somatic
151813_at	FxG	male	6.97	28.19	0	7.79	7.99	7.93	6.52	6.24	6.49	8.42	8.76	8.67	7.17	7.21	5.8	7.49	7.45	7.46	4.54	4.2	3.96	7.41	7.88	7.81	5.36	6.16	5.32	8.35	8.39	8.31	6.36	6.65	FALSE	FBgn0033132	CG12143	unknown	1624435_at	4	4	4	1	3	0	0	somatic
151830_at	FxG	male	9.42	53.2	1.90E-006	10	10.57	10.21	9.44	9.31	9.45	9.91	10	10	9.39	9.16	8.93	10.1	10.21	10.15	7.72	7.52	7.65	9.49	9.88	9.8	8.23	8.75	8.22	10.07	10.08	10.27	9.32	9.29	FALSE	FBgn0011296	CG4533	defense response,multicellular organismal development,metabolic process	1626416_a_at	4	4	4	4	4	4	4	ovary
151839_at	FxG	male	10.22	40.44	2.38E-005	11.54	11.19	11.29	10.42	10.65	10.49	11.07	10.91	10.95	10.06	10.31	9.87	10.85	11.07	10.77	8.37	8.49	8.17	10.2	10.5	10.71	9.34	9.79	10.34	10.34	9.99	9.97	9.26	9.4	FALSE	FBgn0043841	CG31764	unknown	NA	NA	NA	NA	NA	NA	NA	NA	NA
151860_at	FxG	male	7.14	23.23	0	7.23	7.12	7.13	6.65	6.42	6.75	8.02	7.89	7.94	7.29	7.3	6.69	7.29	7.36	7.19	5.88	5.42	5.16	7.66	8.39	8.22	6.69	7.22	6.68	7.69	7.87	7.87	6.99	7.1	FALSE	FBgn0003249	CG10888	signal transduction	1627829_at	4	4	0	0	0	0	0	somatic
151882_at	FxG	male	5.01	27.43	0	5.21	5.43	5.78	4.41	4.3	4.19	6.29	6.71	6.91	5.03	5.12	4.41	5.87	5.76	5.49	2.88	2.92	2.83	4.8	5.76	5.64	2.9	3.64	3.54	6.35	6.7	6.55	4.91	4.91	FALSE	FBgn0033093	CG3270	transport,metabolic process	1625434_at	4	4	4	0	4	0	4	somatic
151887_at	FxG	male	8.5	65.68	2.60E-007	9.31	9.32	9.29	7.9	7.76	7.85	9.49	9.56	9.66	8.41	8.39	7.88	8.93	9.44	9.09	6.17	5.63	5.52	9.03	9.44	9.71	7.35	7.17	7.47	10.01	10.11	9.95	8.47	8.1	FALSE	FBgn0042627	CG3524	metabolic process	1639230_at	0	0	0	0	0	0	0	somatic
152002_at	FxG	male	5.68	26.37	0	5.82	5.82	5.84	5.07	4.83	5.08	6.74	6.64	7	5.86	6.05	5.22	6.34	6.39	6.45	4.27	4.41	4.02	6.43	6.53	6.16	4.84	4.86	4.97	6.16	6.01	6.17	5.31	5.51	FALSE	FBgn0004880	CG1130	metabolic process,transcription	1630860_at	4	4	0	0	0	0	0	somatic
152013_at	FxG	male	7.92	28.65	0	9.52	9.02	9.09	8.45	8.15	7.99	8.57	8.9	8.78	7.97	8.1	6.96	8.06	7.81	7.55	5.39	5.1	5.22	7.87	8.3	8.62	6.6	8.11	7.83	8.56	8.92	8.47	8	7.84	FALSE	FBgn0027586	CG5867	unknown	1624423_at	4	4	4	0	1	0	4	somatic
152053_at	FxG	male	8.23	26.34	0	8.71	8.56	8.66	7.56	7.53	7.83	9.55	9.17	9.23	8.24	8.38	7.69	9.25	9.39	9.25	6.69	6.52	6.05	8.78	8.99	8.93	6.76	7.12	7.3	8.95	8.98	9.36	7.55	7.81	FALSE	FBgn0032156	CG13124	unknown	1640222_s_at	4	4	4	4	4	4	4	ovary
152055_at	FxG	male	7.66	35.51	7.65E-005	7.72	7.94	8.14	6.49	6.21	6.64	9.45	8.64	8.99	7.74	7.65	7.19	7.87	7.89	8.16	5.83	5.86	5.73	8.38	8.75	8.62	6.62	6.7	6.47	9.07	8.79	9.19	7.6	7.93	FALSE	FBgn0035495	CG14989	unknown	1629907_at	4	4	1	0	0	0	4	somatic
152074_at	FxG	male	8.86	38.28	3.91E-005	9.98	9.95	10	8.57	8.5	8.55	9.91	9.84	9.99	8.43	8.31	7.76	9.78	9.73	9.72	6.42	6.52	6.44	9.35	9.96	9.68	7.57	7.9	8.54	9.72	9.95	9.75	8.25	7.96	FALSE	FBgn0010435	CG2727	defense response,multicellular organismal development	1636991_s_at	4	4	4	4	4	4	4	ovary
152116_at	FxG	male	9.42	24.73	0	10.49	10.51	10.42	9.37	9.61	9.4	9.81	9.85	9.77	9.01	9.09	8.66	10.08	10.33	10.06	7.79	7.73	7.84	9.54	9.66	9.66	8.15	8.52	9.31	10.15	10.18	10.19	8.93	9.13	FALSE	FBgn0020414	CG4559	signal transduction,multicellular organismal development,metabolic process	1623643_s_at	4	4	4	4	4	4	4	ovary
152127_at	FxG	male	8.58	29.25	0	8.75	8.41	8.49	7.78	7.72	7.68	10	9.21	9.53	9.03	9.06	8.3	9.71	9.27	9.56	6.97	6.86	6.71	9.25	9.59	9.3	7.66	7.87	7.37	9.27	9.01	9.41	8.4	8.72	FALSE	FBgn0005666	CG32019	structural molecule activity,signal transduction,multicellular organismal development,metabolic process	1626397_at	4	4	4	4	4	4	4	ovary
152137_at	FxG	male	7.29	30.76	0	8.36	8.42	8.62	6.18	5.34	6.35	8.22	8.54	8.35	6.3	5.85	6.54	8.16	7.84	8.28	4.07	4.58	4.69	9.29	9.35	9.08	6.05	6.11	5.98	8.96	9.18	9.22	6.86	6.66	FALSE	FBgn0039754	CG9747	metabolic process	1632106_at	0	4	2	4	4	4	4	ovary
152149_at	FxG	male	7.07	21.05	0.01	7.28	7.33	7.39	6.19	6.4	6.17	8.36	7.93	8.02	7.14	7.1	6.21	8.36	8.31	8.31	5.46	5.11	4.79	7.86	8.18	7.98	5.99	6.54	6.53	7.52	7.56	7.78	6.53	6.69	FALSE	FBgn0010263	CG3151	metabolic process	1630971_s_at	0	0	0	0	0	0	0	somatic
152155_at	FxG	male	8.26	28.64	0	9.06	8.95	9.23	7.85	7.69	7.87	9.26	9.5	9.17	8.42	8.35	7.7	9.22	9.32	9.4	6.33	6.73	6.46	8.05	8.48	8.5	6.97	7.4	7.34	8.69	9.11	8.99	7.79	7.8	FALSE	FBgn0032899	CG9338	unknown	1634382_at	0	4	4	2	2	4	0	somatic
152158_at	FxG	male	8.39	29	0	8.84	8.93	8.77	7.88	7.99	8.18	9.3	8.95	8.94	8.18	8.44	8.06	8.66	9.07	8.82	7.06	7.01	7.1	8.45	8.56	8.67	7.59	7.64	7.97	9.11	9.22	9.39	8.17	8.41	FALSE	FBgn0038877	CG3308	metabolic process	1627202_at	4	4	4	4	4	4	4	ovary
152196_at	FxG	male	7.25	20.7	0.01	7.31	7.43	7.5	7.09	6.34	6.23	8.35	8.53	8.23	7.29	7.26	6.56	8.59	8.17	8.22	5.37	4.99	5.49	8.38	8.48	8.1	6.5	6.85	6.42	7.86	7.89	7.86	6.44	6.45	FALSE	FBgn0027562	CG10345	defense response	1637198_at	1	4	4	0	4	0	2	somatic
152251_at	FxG	male	6.79	32.42	0	7.69	7.67	7.62	6.46	6.66	6.57	7.21	7.15	7.12	6.28	6.8	6.14	7.64	7.87	7.78	5.62	5.48	5.23	7.16	7.43	7.33	5.63	5.75	5.52	7.4	7.41	7.47	6.49	6.29	FALSE	FBgn0052311	CG33484	structural molecule activity	1623197_a_at	4	4	4	4	4	4	4	ovary
152265_at	FxG	male	8.37	24.98	0	8.28	8.24	8.84	7.56	6.86	7.77	10.05	9.83	9.82	9.08	8.71	8.62	9.5	9.35	8.74	6.44	6.42	6.3	8.48	8.85	8.85	7.17	7.66	8.3	8.89	9.03	8.73	8.11	8.31	FALSE	FBgn0039313	CG11892	unknown	1624892_s_at	4	4	2	4	0	0	0	ovary
152272_at	FxG	male	7.91	33.09	0	8.22	8.65	8.17	7.21	7.32	7.03	9.36	9.01	9.22	8.15	8.01	7.52	9.06	9.34	8.93	6.17	6.02	5.89	8.68	8.72	8.76	6.51	7.08	6.54	8.53	8.38	8.65	7.03	7.25	FALSE	FBgn0026438	CG3159	transport,metabolic process	1639862_at	4	4	0	0	0	0	0	somatic
152280_at	FxG	male	5.61	20.49	0.01	7.93	7.61	7.76	6.79	6.28	6.15	6.54	5.82	6.65	5.48	5.57	4.36	5.61	5.26	6.14	3.66	3.6	4.06	5.59	6.66	5.88	4.47	4.96	4.86	5.44	5.48	5.34	4.35	4.31	FALSE	FBgn0030355	CG2467	unknown	1625154_s_at	4	4	4	4	4	3	2	ovary
152299_at	FxG	male	6.38	40.39	2.40E-005	6.88	7.13	7.21	5.74	5.62	5.74	7.6	7.63	7.82	6.05	6.06	5.78	7.15	7.27	7.15	4.44	4.08	3.96	6.77	7.42	7.36	5.37	5.89	5.44	7.08	7	7.25	5.82	6.28	FALSE	FBgn0035293	CG5687	transport,metabolic process	1631168_at	4	4	4	0	4	3	0	somatic
152330_at	FxG	male	7.78	22.31	0	8.55	8.86	8.91	7.29	7.19	7.44	9.19	9.22	9.56	8.35	8.4	7.16	8.26	7.7	8.18	5.39	4.54	5.13	8.1	8.86	8.07	5.9	7.5	6.27	8.93	8.73	8.95	7.58	7.42	FALSE	FBgn0002938	CG5125	structural molecule activity,transport,metabolic process	1625219_at	1	4	0	0	0	0	0	somatic
152342_at	FxG	male	6.97	55.2	1.35E-006	8	7.66	7.85	6.55	6.8	6.88	7.84	7.67	7.73	6.85	6.81	6.65	7.47	7.38	7.65	4.94	4.69	4.43	7.31	8.02	7.76	6.02	6.46	6.13	7.88	7.74	7.89	6.79	6.3	FALSE	FBgn0051038	CG31038	unknown	1625178_at	4	4	4	4	4	4	4	ovary
152371_at	FxG	male	7.25	48.91	4.16E-006	7.87	7.71	7.97	6.81	7.02	6.96	8.21	8.36	8.14	7.63	7.46	6.97	7.93	7.91	7.9	5.25	5.01	4.59	7.55	7.81	7.86	6.11	6.63	7.04	8	7.69	7.88	7.15	6.95	FALSE	FBgn0039081	CG4370	transport	1638466_a_at	4	4	4	4	4	4	4	ovary
152375_at	FxG	male	8.71	57.73	8.84E-007	9.94	9.75	10.02	7.46	7.48	7.52	10.16	10.35	10.2	7.56	7.61	7.07	10.41	10.66	10.62	5.86	5.85	5.41	10.31	10.51	10.74	7.18	7.55	7.26	10.02	10.11	10.05	7.57	7.34	FALSE	FBgn0024211	CG3359	signal transduction,multicellular organismal development	1631805_at	3	4	4	4	4	0	4	ovary
152422_at	FxG	male	7.82	41.18	2.02E-005	8.96	8.97	9.01	8.11	8.04	7.93	8.61	8.45	8.67	8.2	8.23	7.14	8.22	7.57	8.01	5.53	5.13	5.23	8.08	8.59	8.44	6.57	7.58	7.06	8.52	8.58	8.39	7.61	7.46	FALSE	FBgn0020521	CG3541	multicellular organismal development	1624424_at	0	0	0	0	0	0	0	somatic
152519_at	FxG	male	6.45	55.11	1.37E-006	6.62	6.63	6.63	6.08	6.17	6.17	7.18	7.4	7	6.61	6.61	5.91	7.67	7.63	7.2	4.42	4.54	4.39	6.81	7.07	7.14	5.41	5.82	5.76	7.03	7.15	7.03	6.6	6.49	FALSE	FBgn0033764	CG8776	transport,metabolic process	1632530_s_at	4	4	4	4	4	1	1	ovary
152552_at	FxG	male	7.94	48.93	4.15E-006	8.28	8.31	8.55	7.37	7.32	7.38	8.96	8.79	8.98	7.78	7.69	7.03	8.85	8.34	8.48	5.75	5.86	5.69	8.85	9.25	8.95	7.48	7.54	7.54	8.58	8.9	8.8	7.45	7.58	FALSE	FBgn0053970	CG33970	transport	1622910_at	0	0	0	0	0	0	1	somatic
152565_at	FxG	male	10.26	29.86	0	10.41	10.72	10.84	9.98	9.55	9.46	11.19	11.15	11.31	10.65	10.58	10.15	11.36	10.96	11.38	9.13	8.36	8.71	10.37	10.72	10.7	8.23	9.11	8.52	11.25	11.18	11.26	10.16	10.03	FALSE	FBgn0038294	CG6803	multicellular organismal development,metabolic process	1635372_a_at	4	4	4	4	4	4	4	ovary
152586_at	FxG	male	7.02	60.26	5.90E-007	7.61	7.78	7.5	6.48	6.37	6.56	8.54	8.57	8.38	7.15	7.1	6.77	7.33	7.58	7.21	4.81	5.07	4.81	7.53	7.58	7.6	5.52	6.31	6.08	7.71	7.82	8.09	6.78	6.89	FALSE	FBgn0038143	CG9813	unknown	1634855_s_at	4	4	4	0	4	0	4	somatic
152593_at	FxG	male	4.98	23.64	0	4.91	4.87	4.89	4.09	3.71	4.29	6.01	6.62	6.35	5.18	5.09	5.04	5.6	5.89	5.61	3.51	3.54	4.28	5.1	5.43	5.64	3.47	3.86	3.64	5.76	6.06	5.99	5.08	4.9	FALSE	FBgn0038938	CG7084	transport	1630335_s_at	4	4	4	0	0	0	4	somatic
152611_at	FxG	male	7.42	37.86	4.32E-005	8.06	8.43	8.42	7.29	7.05	6.82	8.06	7.94	8.17	7.28	7.37	6.84	8.28	8.18	8.01	5.56	5.33	4.93	7.75	8.34	8.04	6.46	6.96	6.72	8.43	8.39	8.43	6.75	6.8	FALSE	FBgn0000422	CG10697	multicellular organismal development,metabolic process,synaptic transmission,behavior	1639320_a_at	4	4	4	0	4	1	4	somatic
152618_at	FxG	male	7.31	24.45	0	8.63	8.34	8.68	7.39	7.66	7.72	7.44	7.8	7.68	7.04	7.14	6.7	7.86	8.24	8.04	5.77	5.5	5.42	7.31	7.54	7.36	5.79	6.42	7.11	7.94	8.19	7.97	6.67	6.64	FALSE	FBgn0033134	CG12840	multicellular organismal development	1635370_at	4	4	4	4	4	4	4	ovary
152619_at	FxG	male	7.6	22.57	0	8.01	7.92	7.53	6.02	5.9	5.71	9.41	9.25	9.1	7.95	7.83	7.12	9.4	8.97	9.5	5.84	5.74	4.99	8.75	9.07	8.72	6.16	6.7	6.37	8.41	8.22	8.59	6.27	6.98	FALSE	FBgn0050296	CG30296	unknown	1625717_s_at	4	4	4	4	4	4	4	ovary
152629_at	FxG	male	7.5	31.67	0	8.38	8.17	8.38	7.46	7.42	7.74	8.23	8.16	8.03	7.2	7.42	6.71	8.09	8.16	8.23	5.31	5.92	5.69	7.92	8.3	8.12	5.57	6.27	6.65	7.94	8.17	8.5	7.61	7.82	FALSE	FBgn0039430	CG5455	unknown	1632675_s_at	4	4	4	4	4	4	4	ovary
152646_at	FxG	male	7.19	29.54	0	9.07	9.55	9.37	3.78	3.91	3.7	9.99	10.05	10.25	3.9	4.23	4.05	9.02	9.33	9.19	4.56	4.93	4.22	10.21	10.51	10.2	6.3	6.03	5.28	9.78	9.36	9.71	3.82	4.32	FALSE	FBgn0034816	CG3085	structural molecule activity,multicellular organismal development	1627537_at	0	0	0	4	4	1	0	ovary
152655_at	FxG	male	5.37	20.23	0.01	5.74	6.04	6.15	4.99	5.03	5.04	6.39	6.37	6.23	5.52	5.57	4.85	6.06	5.59	6.31	3.81	3.61	3.66	6.08	6.57	6.67	4.32	4.75	4.52	5.43	5.34	5.69	4.47	4.85	FALSE	FBgn0005536	CG32156	structural molecule activity,multicellular organismal development	1630456_at	4	4	4	4	4	4	4	ovary
152679_at	FxG	male	7.72	31.42	0	8.97	8.46	8.67	8.11	7.83	7.74	7.98	8.05	8.13	7.62	7.52	6.82	8.4	8.54	8.43	5.82	5.43	5.1	7.9	8.23	8.42	6.57	7.55	7.55	8.26	8.54	8.27	7.47	7.44	FALSE	FBgn0039321	CG10550	unknown	1639660_s_at	4	4	4	0	4	4	4	somatic
152723_at	FxG	male	6.15	20.1	0.01	7.66	7.33	7.47	6.21	6.17	6.49	7.31	7.25	7.73	6.37	6.27	5.96	6.41	6.83	6.26	4.76	4.03	3.82	5.44	6.22	6.5	4.52	5.05	5.41	6.78	7.01	6.5	5.65	5.08	FALSE	FBgn0035975	CG32042	defense response,metabolic process	1625486_a_at	4	4	4	4	0	4	4	ovary
152755_at	FxG	male	7.48	28.25	0	8.3	8.34	8.49	7.12	6.87	6.93	8.74	8.54	8.44	7.45	7.44	6.88	8.42	8.58	8.46	5.8	5.89	5.01	7.59	7.85	7.95	5.57	5.78	6.34	8.67	8.38	8.69	7.15	7.19	FALSE	FBgn0033269	CG8709	multicellular organismal development,metabolic process	1639611_at	4	4	4	4	4	4	4	ovary
152756_at	FxG	male	10.99	33.98	0	11.26	11.4	11.48	10.52	10.49	10.82	12.37	12.59	12.38	11.47	11.44	10.81	11.1	11.4	11.26	8.94	8.33	8.83	11.09	11.36	11.22	8.95	10.47	9.92	12.17	12.28	12.2	11	11.21	FALSE	FBgn0000120	CG5711	signal transduction,transport	1636163_at	4	4	2	0	4	3	1	somatic
152759_at	FxG	male	6.79	38.2	3.98E-005	7.31	7.47	7.26	6.62	6.61	6.5	7.13	7.36	7.18	6.92	6.91	6.65	7.02	7.11	7.15	5	4.97	4.66	6.72	7.21	7.47	5.74	6.42	6.68	7.67	7.89	7.6	6.75	6.82	FALSE	FBgn0032774	CG17549	unknown	1634507_s_at	4	4	4	2	4	4	4	somatic
152762_at	FxG	male	10.53	38.41	3.79E-005	10.82	11.17	11.12	10.6	10.55	10.41	11.19	10.95	11.02	10.56	10.63	10.19	11.19	11.18	11.15	9.17	8.53	8.74	10.96	11.01	11.16	9.23	9.86	9.88	11.18	10.9	11.28	10.37	10.41	FALSE	FBgn0035917	CG6416	multicellular organismal development	1629383_a_at	4	4	4	4	4	4	4	ovary
152778_at	FxG	male	8.14	22.26	0	8.22	8.27	8.76	7.87	7.77	7.99	8.93	8.86	9.23	8.25	7.98	7.85	9.37	9.21	8.4	6.62	6.63	6.34	7.67	8.3	8.35	6.67	6.78	7.62	8.82	8.86	8.66	8.62	9.05	FALSE	FBgn0039872	CG2196	transport,metabolic process	1633002_at	0	0	4	0	0	0	0	somatic
152824_at	FxG	male	8.5	39.44	2.98E-005	9.03	8.96	8.85	8.39	8.28	8.31	9.25	9.26	9.14	8.37	8.55	8.28	9.1	9.49	9.3	6.88	6.94	7.2	8.59	8.61	8.9	7.13	7.41	7.82	9.22	9.19	9.36	8.45	8.12	FALSE	FBgn0085402	CG7915	unknown	1623244_at	4	4	4	4	4	4	4	ovary
152832_at	FxG	male	5.17	27.96	0	5.56	5.76	6.03	4.95	5.01	5.28	6.29	5.94	5.95	5.07	5.03	4.64	6.07	6.22	6.19	3.87	3.59	3.63	4.73	5.12	5.2	3.45	3.95	4.09	6.1	6.24	6.53	4.84	4.7	FALSE	FBgn0082585	CG30023	multicellular organismal development	1624510_at	4	4	4	1	3	0	4	somatic
152841_at	FxG	male	8.53	26.25	0	9.14	9.3	9.49	8.86	8.47	8.42	9.13	9.38	9.32	8.93	8.93	8.39	8.81	8.89	8.82	7.21	6.49	6.48	8.57	9.07	9.52	6.92	7.79	6.76	9.43	9.2	9.24	8.2	8.22	FALSE	FBgn0038774	CG5023	structural molecule activity	1631167_at	2	4	4	1	0	0	4	somatic
152851_at	FxG	male	7.85	91.69	1.05E-008	8.7	8.47	8.81	8.09	8.03	8.04	8.37	8.38	8.47	7.76	7.75	7.62	8.07	7.73	7.77	6.2	5.75	5.73	8.06	8.33	8.34	6.86	7.11	7.38	8.53	8.73	8.68	8.03	7.93	FALSE	FBgn0032618	CG31743	unknown	1626965_at	4	4	4	4	4	4	4	ovary
152890_at	FxG	male	8.75	28.67	0	10.16	10.35	10.19	7.3	7.55	7.26	10.46	10.68	10.64	7.8	8.05	7.62	10.35	10.55	10.48	5.82	5.6	6.03	10.19	10.53	10.38	6.4	6.65	7.59	10.39	10.34	10.55	6.94	6.96	FALSE	FBgn0038088	CG10126	unknown	1627073_a_at	4	4	4	4	4	4	4	ovary
152909_at	FxG	male	6.97	29.45	0	7.4	7.38	7.48	6.46	6.13	6.04	7.82	8.04	7.81	6.68	6.72	6.44	7.75	7.76	7.93	5.35	5.56	5.65	7.37	7.4	7.69	5.64	5.99	6.13	7.95	7.84	8.04	6.77	6.75	FALSE	FBgn0051116	CG31116	transport	1629786_a_at	4	4	4	4	4	4	4	ovary
152930_at	FxG	male	6.36	28.79	0	6.92	6.82	6.74	5.68	5.6	5.67	7.47	7.13	7.12	6.33	6.53	5.94	6.63	7.14	7.05	4.67	4.69	4.72	7.29	7.61	7.41	5.56	5.76	5.27	6.78	6.8	7.18	5.93	5.91	FALSE	FBgn0010114	CG2040	defense response	1636585_a_at	4	4	0	0	1	1	3	somatic
153002_at	FxG	male	8.11	22.18	0	8.95	8.81	8.61	7.85	7.71	7.94	8.92	8.81	8.75	7.78	7.77	7.63	9.2	9.28	9.11	6.64	6.66	6.14	8.35	8.57	8.73	7.03	7.06	7.81	8.6	8.63	8.76	7.41	7.53	FALSE	FBgn0025879	CG6281	metabolic process,proteolysis	1632533_at	4	4	4	4	4	4	4	ovary
153019_at	FxG	male	9.03	64.96	2.89E-007	9.48	9.61	9.16	8.59	8.44	8.53	10.66	10.34	10.38	9.41	9.37	9.17	9.58	9.52	9.76	7.17	6.87	6.24	9.69	9.74	9.67	8.15	8.01	8.22	9.57	9.49	9.91	8.56	8.7	FALSE	FBgn0031294	CG31795	metabolic process	1635042_s_at	4	1	0	0	0	1	0	somatic
153030_at	FxG	male	8.3	25.18	0	8.81	9.13	8.98	8	7.94	7.93	9.07	9.2	9.13	8.11	8.27	8.01	8.51	8.84	8.64	7.03	6.88	7.08	7.75	8.38	8.58	7.19	7.56	7.56	8.98	9.19	9.15	8.49	8.3	FALSE	FBgn0036663	CG9674	transport,metabolic process	1629048_s_at	4	4	4	4	4	4	4	ovary
153055_at	FxG	male	6.38	31.92	0	7.17	7.16	7.34	6.15	6.33	6.17	7.03	7.15	7.39	6.36	6.25	6.01	6.89	6.8	7.11	4.42	4.87	4.55	6.34	6.76	6.77	5.24	5.14	5.93	7.37	7.27	7.47	5.93	5.79	FALSE	FBgn0016694	CG17888	multicellular organismal development,metabolic process,transcription	1627436_s_at	4	4	4	4	4	4	4	ovary
153074_at	FxG	male	8.92	41.24	1.99E-005	9.93	9.68	9.87	8.47	8.43	8.18	10.38	10.3	10.29	9.05	9.21	8.63	9.74	9.68	9.99	6.9	6.79	6.8	9.16	9.58	9.38	6.8	7.47	7.85	9.77	10.01	10.04	8.25	8.1	FALSE	FBgn0038826	CG17838	unknown	1634792_s_at	4	4	4	1	4	4	4	somatic
153082_at	FxG	male	8.71	23.3	0	9.68	9.74	9.91	8.83	8.65	8.65	9.38	9.67	9.53	8.55	8.57	7.17	9.6	9.24	9.68	6.66	6.35	5.9	9.34	9.97	9.99	7.37	7.73	7.67	9.57	9.5	9.36	8.33	8.09	FALSE	FBgn0035542	CG11347	unknown	1623536_s_at	4	4	4	4	4	4	4	ovary
153286_at	FxG	male	8.25	41.78	1.77E-005	9.04	9.1	9.12	8.09	7.89	7.85	9.31	9.34	9.35	8.24	8.3	8.05	8.74	8.79	8.86	6.68	6.55	6.56	8.53	8.8	9.21	6.67	7.22	7.26	8.6	8.97	8.76	7.79	7.6	FALSE	FBgn0034420	CG10737	signal transduction	1629898_s_at	4	4	4	4	4	4	4	ovary
153381_at	FxG	male	8.13	52.36	2.21E-006	8.97	8.41	8.75	7.94	8.12	8.21	8.84	8.97	8.73	8.43	8.34	7.78	8.96	8.5	8.59	6.1	5.77	5.11	8.56	8.43	8.71	7.68	8	8.23	8.41	8.66	8.6	7.92	8.01	FALSE	FBgn0031914	CG5973	transport,metabolic process	1626846_s_at	4	4	4	4	4	4	4	ovary
153396_at	FxG	male	7.84	76.14	6.33E-008	8.48	8.44	8.41	7.58	7.75	7.68	8.55	8.41	8.34	7.97	8.03	7.6	8.55	8.18	8.31	6.01	6.24	6.01	8.02	8.04	8.02	6.92	7.38	7.31	8.61	8.58	8.72	7.52	7.63	FALSE	FBgn0023023	CG1411	metabolic process	1635381_a_at	4	4	4	0	0	0	0	somatic
153419_at	FxG	male	6.72	52.46	2.17E-006	7.46	7.24	7.64	6.3	6.48	6.06	7.62	7.7	7.66	6.78	6.63	6.29	7.07	7.12	7.11	4.36	4.15	3.98	6.99	7.67	7.69	5.61	6.09	6.37	7.97	7.92	7.9	6.7	6.21	FALSE	FBgn0011603	CG15444	transport	1627041_s_at	4	4	4	0	4	1	4	somatic
153427_at	FxG	male	6.82	21.54	0.01	8.07	7.9	8.04	6.66	6.75	6.8	8.04	8.27	8.47	7.18	7.3	6.09	6.91	6.49	6.73	5.01	3.57	3.66	6.73	7.16	7.06	4.82	6.48	5.56	7.92	8.17	8.31	6.85	6.72	FALSE	FBgn0004623	CG8770	signal transduction	1624519_at	4	4	0	1	3	0	0	somatic
153786_at	FxG	male	8.96	40.18	2.52E-005	9.78	9.97	9.98	8.74	8.64	8.61	9.97	9.82	9.86	8.9	9.08	8.44	9.78	9.69	9.58	6.81	6.83	6.74	9.24	9.56	9.43	7.69	8.18	8.74	9.34	9.79	9.6	8.59	8.49	FALSE	FBgn0036433	CG9628	unknown	1634238_a_at	4	4	4	4	4	4	4	ovary
153820_at	FxG	male	8.12	48.49	4.50E-006	9.15	9.24	9.26	7.37	7.34	7.29	9.49	9.66	9.61	7.36	7.32	6.39	8.94	8.79	8.9	5.15	4.9	4.27	9.77	9.89	10	7.01	7.78	7.04	9.65	9.66	9.63	7.12	7.43	FALSE	FBgn0038985	CG6921	metabolic process	1638324_s_at	4	4	4	4	4	4	4	ovary
153864_at	FxG	male	7.88	45.06	8.86E-006	8.25	7.91	8.31	7.15	6.76	6.98	9.42	9.32	9.33	8	7.68	7.09	8.96	8.45	8.57	5.39	5.19	4.71	8.79	9.24	8.95	6.68	7.25	7.42	9.03	9.13	9.12	7.62	7.91	FALSE	FBgn0039594	CG9990	transport	1630784_a_at	4	4	4	4	4	4	4	ovary
153892_at	FxG	male	7.54	33.94	0	8.55	8.85	8.6	6.39	6.19	6.38	8.89	9.14	9.23	6.86	7.03	6.77	8.64	9.03	8.91	5.29	4.74	4.73	8.91	9.03	9.1	5.47	6.34	5.5	9.09	8.9	8.96	6.69	6.38	FALSE	FBgn0026160	CG7958	multicellular organismal development,metabolic process,transcription	1626730_s_at	4	4	4	4	4	4	4	ovary
153990_at	FxG	male	10.45	20.4	0.01	11.98	11.86	11.9	11.13	10.98	10.51	11.27	11.09	11.4	9.39	10.17	8.92	10.85	10.56	11.3	9.64	9.46	9.52	10.59	11.09	10.99	8.92	9.66	9.41	11.33	11.08	11.03	8.66	8.38	FALSE	FBgn0010226	CG8938	defense response,metabolic process,response to toxin	1623957_s_at	4	4	4	4	4	4	4	ovary
154553_at	FxG	male	7.04	27.39	0	7.6	8.17	7.9	5.39	5.55	5.45	8.44	8.17	8.52	5.29	5.39	6.06	7.71	7.69	7.71	6.95	6.77	6.26	8.73	8.96	8.28	6.76	6.5	6.17	8.28	8.04	8.48	4.65	4.22	FALSE	FBgn0038296	CG6752	unknown	1626290_at	4	3	0	4	1	0	0	ovary
154590_at	FxG	male	5.47	27.03	0	5.79	5.42	5.7	4.64	4.31	4.25	6.57	6.74	7.14	5.84	6.2	5.57	6.2	6.28	6.26	4.41	4.19	3.85	5.86	6.25	6.19	5.01	5.09	4.52	5.46	5.53	5.56	4.98	4.93	FALSE	FBgn0036379	CG12478	metabolic process	1632943_a_at	4	4	4	0	4	4	1	somatic
155081_at	FxG	male	7.91	28.54	0	8.57	8.31	8.55	7.4	7.85	7.57	8.59	8.7	8.31	7.73	7.74	7.25	8.78	8.88	8.74	6.4	6.22	6.44	8.2	8.17	8.42	6.53	6.77	7.25	8.87	8.82	8.82	7.91	7.74	FALSE	FBgn0028424	CG3767	unknown	1632802_at	4	4	4	4	4	4	4	ovary
141214_at	FxG	unbiased	9.42	21.23	0.01	9.32	9.21	9.02	9.8	9.95	9.73	8.94	8.9	9.08	9.63	9.62	9.86	8.78	8.9	8.77	10.46	10.4	10.37	8.98	8.72	8.58	9.73	9.67	9.57	9.08	9.16	9.21	9.9	9.96	FALSE	FBgn0004868	CG4422	transport,synaptic transmission	1641129_at	4	4	4	4	4	4	4	ovary
141253_at	FxG	unbiased	4.18	23.18	0	3.78	3.75	3.67	3.92	4.01	4.09	3.83	3.83	3.82	4.71	4.95	4.79	3.95	3.96	3.88	3.74	3.91	3.96	3.9	4.05	3.97	5.4	5.22	4.32	3.81	3.82	3.82	5.48	5.02	FALSE	FBgn0033540	CG11887	unknown	1627110_at	4	4	4	4	4	4	4	ovary
141280_at	FxG	unbiased	6.07	20.98	0.01	5.85	5.77	5.59	6.32	6.34	6.06	5.89	6.02	5.87	6.46	6.63	6.5	5.97	6.18	6.27	5.53	5.87	5.67	6.12	6.12	6.13	6.23	6.34	6.23	5.91	6.03	5.77	6.13	6.1	FALSE	FBgn0032681	CG10283	unknown	1631175_a_at	4	4	4	4	2	4	3	ovary
141301_at	FxG	unbiased	6.81	20.18	0.01	7.22	7.24	7.18	6.71	6.82	6.58	7.15	7.48	7.27	6.69	6.7	6.4	7.37	7.27	7.55	5.93	5.27	5.09	6.78	6.9	6.94	5.79	6.2	6.48	7.77	7.6	7.78	6.78	6.67	FALSE	FBgn0004885	CG6863	multicellular organismal development,metabolic process,proteolysis	1641053_s_at	4	4	4	4	4	0	0	ovary
141437_at	FxG	unbiased	6.03	26.81	0	7.9	7.42	7.25	6.95	6.69	6.83	6.62	6.35	6.47	5.99	5.97	5.34	6.44	6.2	6.19	4.69	4.03	4.74	5.26	5.5	5.96	4.8	5.18	5.69	6.51	6.51	6.13	5.63	5.73	FALSE	FBgn0036975	CG5618	metabolic process,synaptic transmission,proteolysis	1623238_at	4	4	4	0	4	4	4	somatic
141456_at	FxG	unbiased	3.63	20.38	0.01	3.4	3.45	3.39	3.56	3.64	3.5	3.45	3.46	3.38	3.69	3.72	3.65	3.6	3.57	3.61	4.13	4.4	4.09	3.6	3.52	3.45	3.99	3.64	3.62	3.55	3.46	3.43	3.57	3.61	FALSE	FBgn0035085	CG3770	multicellular organismal development	1627872_at	3	4	4	4	4	4	4	ovary
141541_at	FxG	unbiased	10.53	23.23	0	10.71	10.9	10.61	10.22	10.12	10.27	11.68	11.32	11.32	10.86	10.95	10.57	11.44	11.43	11.1	9.43	9.28	9.12	10.95	10.63	10.69	9.48	9.52	10.14	10.65	10.68	11.01	9.99	10.41	FALSE	FBgn0034501	CG13868	unknown	1638183_at	3	4	4	3	2	4	4	ovary
141549_at	FxG	unbiased	5.54	25.9	0	5.03	5.09	4.62	4.95	4.65	5.19	5.21	5.07	5.04	6.09	5.71	6.35	5.38	5.38	5.46	6.19	6.24	6.7	5.46	5.32	5.16	6.13	6.09	5.91	5.11	5.26	5.24	6.33	6.19	FALSE	FBgn0036043	CG8177	transport	1633032_s_at	4	4	4	4	4	4	4	ovary
141581_at	FxG	unbiased	7.77	24.05	0	7.29	7.48	7.56	7.56	7.62	7.54	7.61	7.72	7.58	7.86	7.68	8.03	7.54	7.66	7.73	8.6	8.38	8.42	7.62	7.64	7.58	8.02	8.1	7.63	7.86	7.82	8.04	7.5	7.58	FALSE	FBgn0034063	CG8389	transport	1628311_at	4	4	4	4	4	4	4	ovary
141641_at	FxG	unbiased	7.21	32.28	0	7.21	7.08	7.03	7.4	7.64	7.42	7.17	7.31	7.26	7.9	7.9	7.41	7.19	7.06	7.27	6.8	6.66	6.71	6.88	7.08	7.02	7.04	7.19	6.99	6.9	7.03	7.15	7.69	7.7	FALSE	FBgn0014141	CG3937	structural molecule activity,multicellular organismal development,behavior	1632339_s_at	4	4	4	4	4	4	4	ovary
141685_at	FxG	unbiased	6.61	44.44	1.01E-005	7.26	7.14	7	6.59	6.64	6.26	5.92	6.34	6.27	6.64	6.55	6.41	6.65	6.69	6.61	7.73	7.83	8	6.36	6.4	6.46	6.54	6.83	6.66	6.14	6.45	6.21	5.03	5.95	FALSE	FBgn0037515	CG3066	defense response,metabolic process,proteolysis	1626272_s_at	4	4	4	4	3	0	0	ovary
141688_at	FxG	unbiased	7.48	35.67	7.35E-005	7.7	7.92	8	7.43	7.71	7.26	7.78	8.07	8.15	7.7	7.72	7.3	7.52	8.11	7.83	5.87	5.48	5.55	7.42	8.17	8.07	7.07	7.17	7.11	8.38	8.01	8.13	7.2	6.95	FALSE	FBgn0001257	CG15009	unknown	1636202_s_at	4	4	4	4	4	0	4	ovary
141781_at	FxG	unbiased	5.2	22.81	0	4.85	4.91	4.76	5.44	5.83	5.55	4.69	4.7	4.58	5.42	5.45	5.4	4.82	4.85	4.77	6.21	5.89	6.33	5.13	5.16	5.19	5.62	5.58	5.52	4.47	4.53	4.5	5.33	5.42	FALSE	FBgn0038578	CG7957	multicellular organismal development,metabolic process,transcription	1625217_at	4	4	4	4	4	4	3	ovary
141787_at	FxG	unbiased	8.28	29.4	0	8.87	8.89	8.92	8.66	8.65	8.72	8.43	8.4	8.29	7.61	7.79	7.63	7.78	7.73	7.9	7.89	7.73	7.75	8.28	8.35	8.49	7.82	7.68	7.34	8.88	8.4	9.29	8.75	9.1	FALSE	FBgn0002174	CG5504	defense response,signal transduction,metabolic process,mitochondrion	1634944_at	4	4	4	4	4	4	4	ovary
141801_at	FxG	unbiased	7.86	26.92	0	7.83	7.8	7.77	7.8	7.8	7.91	7.35	7.64	7.36	7.61	7.14	7.24	7.81	8.05	7.98	8.01	8.29	8.2	7.62	7.51	7.64	8.27	8.38	8.25	7.86	8.21	7.87	8.3	8.5	FALSE	FBgn0031449	CG31689	transport,metabolic process	1639286_s_at	4	4	4	4	4	4	4	ovary
141804_at	FxG	unbiased	5.07	26.85	0	4.57	4.61	4.34	4.85	4.88	4.76	4.89	4.85	4.71	5.17	5.06	5	5.06	5	5.03	5.88	5.84	5.51	4.96	4.98	4.9	6.3	5.66	5.72	4.88	4.72	4.61	4.98	5.19	FALSE	FBgn0020767	CG10155	signal transduction,multicellular organismal development	1639243_at	4	4	4	4	4	4	4	ovary
142140_at	FxG	unbiased	5.4	24.01	0	5.41	5.33	5.33	6.31	6.08	6.21	5.13	5.1	5	5.55	5.83	6.15	4.93	5.11	5.14	6.07	6.16	6.24	4.84	4.67	4.69	5.55	5.39	5.56	5.04	4.88	4.71	5.31	4.97	FALSE	FBgn0032976	CG6448	unknown	1631046_s_at	4	4	4	4	4	4	4	ovary
142182_s_at	FxG	unbiased	6.84	25.16	0	8.68	8.01	8.02	7.55	7.6	7.29	6.74	6.75	6.67	7.28	7.48	7.07	6.02	6.52	5.27	5.16	4.75	4.24	5.87	6.25	6.72	6.69	6.86	8.01	6.85	7.67	7.16	7.68	7.47	FALSE	FBgn0003137	CG33103	defense response,signal transduction,metabolic process,proteolysis	1624900_at	4	4	0	0	0	0	0	somatic
142200_at	FxG	unbiased	9.4	49.47	3.74E-006	9.97	10.08	9.77	9.46	9.55	9.56	10.71	10.11	10.2	9.5	9.56	9.45	9.74	9.67	9.92	7.63	7.58	7.12	9.45	9.7	9.94	8.57	8.59	8.81	9.35	9.59	10.07	9.65	9.26	FALSE	FBgn0052477	CR32477	unknown	1625672_s_at	4	4	4	4	4	4	4	ovary
142283_at	FxG	unbiased	5.43	28.18	0	5.69	5.74	5.7	5.78	5.92	5.58	5.51	5.49	5.92	5.25	5.62	5.39	5.3	5.15	5.17	4.64	4.68	4.71	5.39	5.57	5.33	5.66	5.48	5.46	5.5	5.55	5.36	5.39	5.55	FALSE	FBgn0013997	CG6827	signal transduction,transport,multicellular organismal development,metabolic process,synaptic transmission	1639459_a_at	4	4	4	4	4	4	4	ovary
142542_at	FxG	unbiased	5.08	59.87	6.27E-007	4.68	4.66	4.66	4.99	4.99	4.98	4.96	5.14	5.23	5.32	5.59	5.27	5.06	5.11	4.99	5.91	5.91	5.58	4.98	5	4.97	5.69	5.46	5.36	4.8	4.71	4.78	4.21	4.39	FALSE	FBgn0003159	CG2841	unknown	1631779_s_at	2	4	4	4	4	4	4	ovary
142559_at	FxG	unbiased	2.93	27.12	0	2.87	3.09	2.89	3.14	3.19	3.32	2.71	2.67	2.68	2.92	2.84	2.98	2.76	2.88	2.85	3.33	3.42	3.44	2.6	2.75	2.76	2.89	2.81	2.88	2.79	2.87	2.94	2.94	2.84	FALSE	FBgn0031981	CG7466	structural molecule activity,defense response,signal transduction,multicellular organismal development	1625740_at	4	4	4	4	2	3	4	ovary
142586_at	FxG	unbiased	7.83	30.32	0	9.12	8.62	8.7	7.96	8.14	8.46	8.2	8.25	8.05	7.81	7.98	7.36	8.29	8.06	7.98	6.25	6.12	5.93	7.7	7.78	8.12	7.03	7.15	7.99	8.03	8.23	8.2	7.8	7.75	FALSE	FBgn0038981	CG5346	unknown	1630248_at	0	4	4	2	4	4	4	somatic
142589_at	FxG	unbiased	3.91	59.67	6.48E-007	3.7	3.66	3.69	4.26	4.14	4.2	3.61	3.73	3.67	3.99	3.92	3.91	3.89	3.9	3.88	3.82	3.86	3.83	3.85	3.86	3.83	4.07	3.98	3.96	3.82	3.7	3.71	4.49	4.5	FALSE	FBgn0030702	CG9056	unknown	1633390_at	4	4	4	4	4	4	4	ovary
142793_at	FxG	unbiased	4.91	24.4	0	5.09	4.86	4.77	4.52	4.7	4.54	6.16	6.01	5.51	5.18	5.32	4.96	5.78	5.18	5.46	3.32	3.47	3.35	5.01	5.04	5.01	4.47	4.39	4.76	4.86	5.15	5.79	4.78	5.07	FALSE	FBgn0004624	CG18069	signal transduction,multicellular organismal development,metabolic process,synaptic transmission,behavior	1640534_s_at	4	4	4	4	3	4	4	ovary
142802_at	FxG	unbiased	5.26	29.99	0	4.84	4.57	4.51	4.88	4.97	4.78	4.97	4.82	4.65	5.17	5.15	5.07	5.17	5.14	5.27	5.01	5.64	5.19	4.95	5.06	5.01	6.19	5.33	5.4	5.51	5.24	5.92	7.09	6.92	FALSE	FBgn0035158	CG13895	metabolic process,transcription	1629940_at	4	4	4	4	2	2	2	ovary
142855_at	FxG	unbiased	3.29	24.18	0	4.06	3.57	3.85	4.11	4.08	3.65	3.23	3.23	3.21	3.25	3.26	3.25	2.94	2.92	2.99	3.19	3.24	3.21	2.86	2.82	2.85	2.84	2.81	2.84	3	3.51	3.15	3.58	3.97	FALSE	FBgn0031057	CG14224	metabolic process,proteolysis	1638581_at	4	4	4	4	4	4	4	ovary
143045_at	FxG	unbiased	4.8	28.99	0	5.21	5.13	6.37	7.18	7.08	7.06	4.57	4.38	4.65	4.79	4.5	4.22	4.37	4.5	4.72	4	4.2	4.08	4.09	4.07	4.1	4.7	4.39	6.2	4.01	4.24	4.14	4.13	4.22	FALSE	FBgn0038098	CG7381	unknown	1628277_at	0	0	0	0	4	0	0	somatic
143184_at	FxG	unbiased	12.28	62.11	4.43E-007	12.12	12.02	12.13	11.33	11.43	11.7	11.87	12.12	11.9	12.46	12.42	12.5	12.58	12.8	12.63	13.04	12.9	13.17	12.29	11.9	12	12.67	12.7	12.5	12.09	12.04	11.96	12.3	12.41	FALSE	FBgn0001149	CG10045	defense response,response to toxin	1628353_at	4	4	4	4	4	4	4	ovary
143186_at	FxG	unbiased	9.05	22.68	0	9.42	9.39	9.45	8.96	8.89	8.86	9.67	9.52	9.64	9.11	9.19	9.05	9.67	10	9.78	7.98	7.79	7.6	9.03	9.08	9.21	8.19	7.9	8.98	9.31	9.39	9.4	9.09	9.01	FALSE	FBgn0001168	CG6494	multicellular organismal development,metabolic process,transcription	1624839_at	4	4	4	4	4	4	4	ovary
143221_at	FxG	unbiased	6.61	31.7	0	7.48	7.09	7.26	6.61	6.57	6.47	6.76	6.82	6.92	6.67	6.78	6.43	6.79	7.04	6.97	5.6	5.65	5.18	6.81	6.98	6.97	6.56	6.55	7.01	6.65	6.56	6.52	6.08	5.98	FALSE	FBgn0034958	CG3903	unknown	1624203_s_at	4	4	4	4	4	4	4	ovary
143271_at	FxG	unbiased	11.13	34.4	0	11.71	11.77	11.73	11.54	11.45	11.26	11.13	11.34	11.2	11.34	11.26	10.88	11.47	11.29	11.37	9.79	9.43	9.52	11.35	11.62	11.81	10.42	11.31	10.59	11.52	11.54	11.26	10.85	10.97	FALSE	FBgn0002789	CG4696	structural molecule activity,multicellular organismal development	1630509_at	4	4	4	4	4	4	4	ovary
143277_at	FxG	unbiased	4.25	21.31	0.01	5.16	4.46	5.37	5.72	5.28	4.98	3.96	3.9	3.79	4.14	4.05	4.02	4.36	4.11	4.1	3.94	4.02	4.2	3.97	3.99	3.92	4.05	4.07	4	3.94	4.07	3.65	4	3.9	FALSE	FBgn0002869	CG4312	unknown	1630291_at	1	4	2	0	3	0	4	somatic
143283_at	FxG	unbiased	12.09	30.98	0	12.26	12.3	12.3	11.81	11.97	12.01	12.96	13.06	12.96	12.45	12.57	12.22	12.2	12.44	12.37	10.73	9.99	10.47	12.19	12.39	12.31	10.87	11.96	11.84	12.63	12.63	12.66	12.09	12	FALSE	FBgn0002940	CG4550	signal transduction,multicellular organismal development,behavior	1641734_at	4	4	3	0	1	2	0	somatic
143316_at	FxG	unbiased	7.25	41.27	1.98E-005	6.73	7.03	6.88	6.77	6.83	6.77	7.37	7.51	7.55	6.91	6.9	7.18	7.16	6.83	6.95	8.57	8.32	8.33	7.66	7.59	7.45	8.02	7.45	7.37	6.8	6.6	6.87	6.75	7.21	FALSE	FBgn0003187	CG6433	structural molecule activity,transport	1634526_a_at	0	0	4	4	4	0	0	ovary
143361_at	FxG	unbiased	8.64	32.52	0	9.24	9.15	9.33	8.7	8.59	8.77	9.22	9.21	9.24	8.75	8.73	8.26	8.96	8.95	9.02	7.62	7.6	7.42	8.38	8.6	8.71	7.65	7.82	8.18	9.11	9.05	9.25	8.67	8.47	FALSE	FBgn0003471	CG5870	structural molecule activity,multicellular organismal development,metabolic process,synaptic transmission	1636026_at	4	4	4	4	4	4	4	ovary
143588_at	FxG	unbiased	8.37	32.58	0	8.22	8.52	8.53	8.26	8.2	8.4	9.15	8.86	8.83	8.64	8.69	8.39	9.49	9.06	9.34	7.43	7.23	6.85	8.64	8.57	8.61	8.06	8.17	8.07	8.32	8.12	8.37	7.85	7.91	FALSE	FBgn0010228	CG17921	metabolic process,transcription	1628984_s_at	4	4	4	4	4	4	4	ovary
143623_at	FxG	unbiased	8.74	21.3	0.01	8.83	8.67	8.83	9.29	8.74	8.9	9	8.66	8.95	9.65	9.72	9.09	9.27	8.84	9.17	8.04	7.99	7.77	8.57	8.82	8.54	8.33	8.73	7.99	8.51	8.62	8.5	8.84	8.5	FALSE	FBgn0010424	CG7930	signal transduction	1631217_a_at	4	4	4	4	4	4	4	ovary
143636_at	FxG	unbiased	5.8	36.73	5.67E-005	6.07	5.93	6	6.33	6.58	6.52	5.8	5.38	5.41	5.94	5.99	5.74	5.1	4.92	4.9	5.21	5.08	4.82	5.49	5.74	5.49	6.79	6.55	6.7	5.73	5.24	5.87	6.18	6.7	FALSE	FBgn0011202	CG1768	structural molecule activity,multicellular organismal development,metabolic process,cell cycle	1625942_s_at	4	4	4	4	4	4	4	ovary
143657_at	FxG	unbiased	9.57	20.6	0.01	9.83	9.56	9.84	9.43	9.55	9.6	9.74	9.95	9.84	9.61	9.51	9.47	9.87	9.87	9.92	8.99	8.83	8.89	9.97	10.05	9.86	8.91	9.09	9.21	9.75	9.89	9.88	9.26	9.51	FALSE	FBgn0011336	CG7748	metabolic process,translation	1626763_a_at	4	4	4	4	4	4	4	ovary
143734_at	FxG	unbiased	4.52	27.31	0	4.24	4.35	4.21	4.43	4.6	4.31	4.39	4.36	4.28	4.71	4.74	4.45	4.5	4.58	4.42	5.23	5.19	5.05	4.27	4.3	4.37	4.56	4.29	4.42	4.34	4.27	4.43	5.02	4.86	FALSE	FBgn0013984	CG18402	signal transduction,multicellular organismal development,metabolic process	1629141_at	4	4	4	4	4	4	4	ovary
143821_at	FxG	unbiased	5.55	45.89	7.49E-006	5.44	5.43	5.42	5.64	5.42	5.21	5.8	6.06	6.13	4.97	5.17	5.22	5.28	5.47	5.13	5.18	5.38	5.53	5.36	5.4	5.87	7.38	6.98	6.66	5.27	5.63	5.04	4.82	4.77	FALSE	FBgn0015569	CG1131	unknown	1626350_at	2	4	4	4	4	4	4	ovary
143879_at	FxG	unbiased	8.7	21.48	0.01	9.13	9.01	8.87	8.36	8.48	8.42	9.26	8.82	8.84	8.44	8.74	8.15	9.58	9.34	9.18	7.49	7.42	7.3	8.84	9.17	9.01	8.02	8.41	8.56	9.23	9.29	9.38	8.78	8.69	FALSE	FBgn0016700	CG3320	signal transduction,transport,multicellular organismal development,metabolic process,transcription	1634443_a_at	4	4	4	4	4	4	4	ovary
143927_at	FxG	unbiased	5.68	29.34	0	5.17	5.24	5.08	5.58	5.54	5.75	5.3	5.34	5.31	5.71	5.62	5.76	5.67	5.63	5.61	6.49	6.4	6.8	5.52	5.51	5.46	6.42	6.04	6.1	5.42	5.32	5.12	5.73	5.97	FALSE	FBgn0020440	CG10023	defense response,signal transduction,multicellular organismal development,metabolic process	1626790_s_at	4	4	4	4	4	4	2	ovary
143971_at	FxG	unbiased	6.55	22.37	0	6.42	6.4	6.48	6.06	5.86	6.08	7.3	6.88	7.13	6.84	6.8	6.28	6.94	6.97	6.94	5.6	5.39	5.54	6.75	6.89	6.54	5.91	6.49	6.26	6.98	7.01	7.42	6.9	6.89	FALSE	FBgn0023077	CG2457	unknown	1633646_at	4	4	0	4	1	0	0	ovary
144108_at	FxG	unbiased	2.34	88.47	1.48E-008	2.22	2.27	2.12	2.96	2.95	2.97	2.17	2.15	2.12	2.27	2.2	2.21	2.22	2.24	1.96	2.95	2.86	3.01	2.25	2.18	2.15	2.26	2.2	2.26	2.15	2.12	2.09	2.23	2.19	FALSE	FBgn0023083	CG7693	signal transduction,multicellular organismal development,metabolic process	1626099_s_at	4	4	4	4	4	4	4	ovary
144152_at	FxG	unbiased	4.87	22.25	0	4.51	4.4	4.54	4.97	4.9	4.81	4.53	4.37	4.51	4.95	4.84	4.77	4.6	4.46	4.67	5.95	6.06	5.79	4.82	4.64	4.64	5.65	5.2	5.04	4.56	4.22	4.36	4.92	5.41	FALSE	FBgn0026634	CG6177	transport	1633420_at	4	4	4	4	0	1	0	ovary
144257_at	FxG	unbiased	4.51	57.29	9.50E-007	4.05	4.08	3.92	4.25	4.26	4.26	4.11	4.33	4	4.45	4.6	4.62	4.5	4.56	4.56	6	5.89	6.04	4.6	4.34	4.23	5.06	4.68	4.56	4.09	4.05	3.61	4.38	4.57	FALSE	FBgn0041627	CG18801	metabolic process	1623370_at	4	2	3	4	4	2	3	ovary
144327_at	FxG	unbiased	4.19	28.05	0	4.66	4.94	5.19	5.05	5.64	5.47	3.67	3.78	3.67	3.9	3.83	3.8	3.81	3.82	3.87	3.64	3.78	3.81	3.72	3.75	3.65	3.83	3.85	3.86	4.33	5.09	3.94	4.53	4.76	FALSE	FBgn0028945	CG7631	metabolic process,proteolysis	1629098_at	0	0	0	0	0	0	4	somatic
144369_at	FxG	unbiased	6.35	26.02	0	8.16	7.75	7.85	7.65	7.44	7.5	6.1	6.19	6.77	6.09	6.37	5.33	6.34	6.09	6.35	4.92	4.95	4.83	5.5	5.61	5.9	5.14	5.14	6.44	6.74	7.08	7.04	6.47	6.39	FALSE	FBgn0040364	CG11378	unknown	1634165_at	4	4	4	4	4	0	4	ovary
144635_at	FxG	unbiased	6.34	73.01	9.48E-008	7.02	6.77	7	7.15	6.93	7.17	5.8	6.22	6	6.69	6.79	6.71	5.76	5.38	6.06	4.65	4.86	4.95	6.28	6.01	6.08	6.62	7.1	6.52	6.44	6.49	6.41	6.85	7.09	FALSE	FBgn0029927	CG14430	unknown	1627319_at	4	4	4	4	4	4	0	ovary
144648_at	FxG	unbiased	7.01	50.22	3.26E-006	8.04	7.76	7.53	6.87	6.8	6.72	8.15	7.8	7.6	7.56	7.13	7.15	7.11	6.59	6.75	5.47	5.04	5.15	7.58	7.63	7.61	6.62	6.85	7.01	7.1	7.12	7.1	6.67	6.7	FALSE	FBgn0029948	CG15033	unknown	1630458_at	0	0	1	0	0	0	0	somatic
144998_at	FxG	unbiased	5.94	50.18	3.28E-006	6.63	6.75	6.6	6.02	6.37	6.22	6.05	6.02	5.95	5.69	5.82	5.6	6.31	6.31	6.32	4.81	4.84	4.84	6.24	6.28	6.17	5.61	5.57	6.05	6.04	6.2	5.95	5.57	5.54	FALSE	FBgn0030469	CG15745	unknown	1630173_a_at	4	4	4	4	4	4	4	ovary
145009_at	FxG	unbiased	10.6	21.02	0.01	11.17	11.24	11.34	11.06	11.18	11.24	11.43	11.63	11.72	11.25	11.19	10.92	11.01	11.32	11.12	8.75	8.02	8.22	9.66	10.26	9.71	8.33	7.71	10.62	11.67	11.95	11.58	11.13	11.06	FALSE	FBgn0030487	CG12726	unknown	1624090_at	0	4	0	0	0	0	4	somatic
145024_at	FxG	unbiased	2.83	55.55	1.27E-006	2.98	2.9	2.96	2.8	2.82	2.59	2.65	2.66	2.61	3.04	2.74	2.98	2.61	2.65	2.66	2.63	2.67	2.73	2.55	2.57	2.42	2.72	2.7	2.73	2.61	3.11	2.62	4.25	4.03	FALSE	FBgn0030509	CG11162	metabolic process	1641715_at	0	0	0	0	0	0	4	somatic
145132_at	FxG	unbiased	6.91	24.63	0	6.25	6.57	6.47	6.86	6.75	6.82	6.44	6.6	6.65	6.47	6.7	6.73	6.41	6.75	6.73	7.64	7.53	7.57	7.25	7.06	7.14	7.53	7.23	6.77	6.64	6.56	6.6	7.74	7.9	FALSE	FBgn0030660	CG8097	metabolic process,translation	1638317_at	4	2	3	4	4	4	4	ovary
145198_at	FxG	unbiased	2.81	65.59	2.64E-007	2.33	2.42	2.46	3.46	3.29	3.08	2.64	2.42	2.51	2.78	2.7	2.74	2.84	2.73	2.75	3.82	3.63	3.86	2.59	2.63	2.51	2.76	2.71	2.79	2.57	2.46	2.47	2.68	2.81	FALSE	FBgn0030766	CG4521	signal transduction,multicellular organismal development	1639752_at	4	4	4	4	4	4	4	ovary
145366_at	FxG	unbiased	3.89	51.41	2.62E-006	3.6	3.72	3.92	5.24	4.55	4.98	3.52	3.74	3.64	4.32	4.46	4.59	3.72	3.78	3.83	4.6	4.29	4.62	2.85	2.81	2.87	3.27	3.26	3.28	3.51	3.48	3.43	4.46	4.36	FALSE	FBgn0031016	CG12199	defense response,metabolic process	1635273_s_at	4	4	4	4	4	3	4	ovary
145449_at	FxG	unbiased	3.67	21.98	0	3.64	3.71	5	6.01	5.74	6.03	3.19	3.19	3.21	3.27	3.31	3.21	3.7	3.64	3.41	3.14	3.21	3.25	3.21	3.23	3.19	3.31	3.02	5.09	3.17	3.12	3.11	3.06	3.16	FALSE	FBgn0031140	CG12092	transport,metabolic process	1625240_at	1	0	0	0	0	0	0	somatic
145546_i_at	FxG	unbiased	10.57	25.97	0	11.05	11.29	11.65	10.89	10.39	10.81	13.62	13.65	13.6	13.14	12.53	12.42	10.65	10.77	10.97	9.18	8.92	7.4	9.3	9.58	9.61	6.92	5.16	9.17	11.6	11.39	11.58	9.88	9.26	FALSE	FBgn0031277	CG13947	unknown	1628376_x_at	0	2	0	0	4	0	0	somatic
145620_at	FxG	unbiased	4.08	45.12	8.75E-006	5.07	4.38	4.08	5.87	6.33	5.39	3.69	3.66	3.54	4.12	4.01	4.01	3.84	3.91	3.82	3.7	3.79	3.8	3.76	3.76	3.74	3.84	3.86	4.04	3.7	3.58	3.42	3.76	3.78	FALSE	FBgn0031389	CG4259	metabolic process,proteolysis	1636689_at	4	4	4	0	4	0	0	somatic
146285_at	FxG	unbiased	5.25	20.84	0.01	6.75	6.01	6.21	5.06	5.03	5.14	5.93	5.77	5.87	5.34	5.37	5.19	5.43	5.71	5.72	3.93	3.77	4.15	4.93	4.99	5.09	4.12	4.49	4.91	5.8	5.75	5.96	4.89	4.87	FALSE	FBgn0043841	CG31764	unknown	1625012_s_at	4	4	4	2	4	4	4	somatic
146413_at	FxG	unbiased	7.28	33.21	0	7.83	7.89	7.73	7.64	7.49	7.41	8.25	8.23	7.96	7.99	7.79	7.23	7.07	6.68	7.23	5.64	5.08	5.3	6.61	7.36	7.03	6.13	7.14	6.9	7.94	8	7.67	8.29	7.56	FALSE	FBgn0032652	CG6870	transport,metabolic process	1629324_at	0	4	4	0	2	0	0	somatic
146503_at	FxG	unbiased	8.19	24.6	0	9.1	8.86	8.55	8.35	8.41	8.41	8.62	8.78	8.91	8.28	8.5	8.08	8.28	8.61	8.47	6.89	6.92	6.96	7.69	8.05	8.17	7.38	7.95	8.1	8.51	8.63	8.29	7.88	7.77	FALSE	FBgn0041180	CG10363	defense response,transport	1634552_at	4	4	4	4	0	3	4	ovary
146750_at	FxG	unbiased	6.74	26.05	0	7.56	7.24	7.4	6.82	6.81	6.98	7.05	7	7.02	6.88	6.92	6.51	6.97	6.91	6.88	5.96	5.74	5.8	6.18	6.72	6.54	6.12	6.34	5.91	7	6.88	7.29	7.09	6.91	FALSE	FBgn0033194	CG2093	transport	1630935_at	4	4	4	4	4	4	4	ovary
146991_at	FxG	unbiased	8.42	20.71	0.01	9.02	8.71	8.77	8.73	8.34	8.3	8.5	8.64	8.38	8.35	8.75	8.3	8.29	8.6	7.94	7.27	7	6.3	8.08	8.41	9.05	7.88	8.68	8.04	9.22	9.19	9.17	9.07	9.29	FALSE	FBgn0033593	CG9080	unknown	1633066_at	0	0	4	0	0	0	0	somatic
147050_at	FxG	unbiased	7.36	25.89	0	6.75	7.05	6.93	7.07	7.06	7.22	7.1	7.04	7.12	6.99	6.84	7.26	6.88	7.08	6.78	8.3	8.48	8.55	7.7	7.89	7.61	8.15	7.78	7.46	7.21	6.76	7.45	7.33	7.52	FALSE	FBgn0033673	CG8298	transport,metabolic process	1637763_a_at	4	4	4	4	4	1	4	ovary
147108_at	FxG	unbiased	3.31	20.67	0.01	4.97	4.4	4.63	5.28	5.19	5.77	3.01	3.15	2.86	3.15	3.58	2.92	2.95	3.11	3.15	1.63	1.87	2.24	2.11	3	2.71	1.92	1.9	4.27	2.61	3.22	2.96	3.75	3.78	FALSE	FBgn0033760	CG8785	transport	1638240_s_at	0	4	4	0	0	2	4	somatic
147128_r_at	FxG	unbiased	4.43	21.36	0.01	6.2	5.37	6.11	6.06	5.76	6.28	3.45	4.31	4.02	3.81	3.94	2.85	5.31	5.78	5.22	3.87	3.75	3.64	3.34	2.77	3.8	2.99	2.86	3.91	5.02	5.38	4.42	4.27	4.01	FALSE	FBgn0033789	CG13324	unknown	1624587_at	0	3	4	0	3	0	4	somatic
147434_at	FxG	unbiased	3.51	34.07	0	3.29	3.38	3.61	3.31	3.34	3.24	3.7	4.25	3.75	3.5	3.43	3.24	3.56	3.53	3.2	2.61	2.61	2.83	3.06	3.49	3.4	4.38	4.74	4.21	3.84	4	3.62	3.33	3.4	FALSE	FBgn0063499	CG17522	defense response,response to toxin	1628328_at	0	0	4	4	0	0	0	ovary
147465_at	FxG	unbiased	3.93	56.69	1.05E-006	3.84	3.78	3.62	5.24	4.88	5.22	3.46	3.38	3.3	3.71	3.83	4.14	3.46	3.42	3.61	4.97	4.76	4.88	3.4	3.39	3.39	3.86	3.99	4.1	3.34	3.3	3.37	4.29	4.18	FALSE	FBgn0034389	CG33146	unknown	1633447_at	4	4	4	4	4	4	4	ovary
147493_at	FxG	unbiased	5.61	24.63	0	5.59	5.39	5.7	4.58	4.94	5.05	6.85	6.61	6.54	5.91	5.8	5.68	6.09	6.18	5.93	4.92	4.25	4.42	5.67	5.7	5.72	4.72	5.1	5.01	6.19	6.33	6.55	5.64	5.62	FALSE	FBgn0034438	CG9416	unknown	1641327_at	2	4	4	4	4	4	4	ovary
147514_at	FxG	unbiased	8.72	81.55	3.27E-008	9.72	9.19	9.38	10.14	9.68	10.28	8.71	9.09	8.75	8.12	7.85	7.82	8.7	8.19	8.16	6.68	7.17	6.05	8.35	8.52	9.02	6.87	7.62	6.88	10.5	10.12	10.31	10.44	10.56	FALSE	FBgn0034468	CG11797	transport,behavior	1624074_at	0	4	4	0	4	0	0	somatic
147516_at	FxG	unbiased	11.4	37.37	4.85E-005	11.22	11.12	11.12	11.56	10.86	11.23	11.99	12.34	12.14	11.82	11.69	11.48	11.94	12.04	11.64	9.9	10.04	9.61	11.9	12.04	12.28	11.29	11.76	11.49	11.27	11.16	10.98	11.11	11.46	FALSE	FBgn0034470	CG11218	transport,behavior	1623659_at	4	4	4	0	4	0	0	somatic
147517_at	FxG	unbiased	8.06	32.11	0	9.57	9.21	9.46	8.44	8.42	8.44	8.1	8.34	7.92	9.16	8.73	8.34	8.35	7.13	8.5	5.96	5.56	5.19	8.32	8.93	8.48	6.97	8.3	7.58	7.99	7.8	7.77	8.56	8.17	FALSE	FBgn0034471	CG8462	transport	1628760_at	0	0	0	0	4	4	0	somatic
147556_at	FxG	unbiased	3.39	44.91	9.14E-006	3.47	3.83	3.15	4.23	4.71	4.72	3.18	3.2	3.11	3.24	3.25	3.23	3.29	3.25	3.25	3.22	3.24	3.29	3.06	3.22	3.15	3.06	3.23	3.18	3.21	3.5	3.36	3.23	3.21	FALSE	FBgn0050147	CG30147	unknown	1623227_s_at	4	4	4	4	4	0	1	ovary
147830_at	FxG	unbiased	6.33	26.36	0	6.41	6.21	6.22	6.03	6.08	6.15	6.7	6.97	6.67	6.48	6.47	6.3	6.9	6.8	6.87	5.41	5.38	5.46	6.29	6.53	6.82	6.04	6.17	6.17	6.36	6.67	6.53	6.28	6.26	FALSE	FBgn0034958	CG3907	unknown	1623013_s_at	4	4	4	4	4	4	4	ovary
147852_at	FxG	unbiased	5.2	44.17	1.06E-005	5.27	5.7	5.69	5.98	5.84	5.95	5.23	4.95	5.01	4.68	4.94	5.73	4.99	5.25	5.11	5.66	5.73	5.7	4.72	4.73	4.79	3.98	3.5	2.89	5.73	5.72	5.76	5.79	5.88	FALSE	FBgn0034999	CG3394	metabolic process	1625795_a_at	4	4	4	4	4	3	4	ovary
148000_at	FxG	unbiased	4.14	31.06	0	5.28	4.72	5.07	5.02	4.68	5.65	4.07	4.15	4.02	3.29	3.23	3.05	4.96	4.45	4.15	3.13	3.27	3.11	3.93	4.13	4.26	2.76	2.74	3.51	4.95	5.26	5.04	4.06	4.07	FALSE	FBgn0035265	CG18173	unknown	1631234_at	0	0	4	0	4	0	4	somatic
148016_at	FxG	unbiased	5.07	26.22	0	4.25	4.26	4.39	4.34	4.43	4.34	5.31	5.42	5.25	5.72	5.69	5.47	5.07	5.1	5.09	5.41	5.12	5.27	4.73	4.92	5.12	5.58	5.41	5.12	4.97	5.42	5.24	5.6	5.11	FALSE	FBgn0035296	CG11814	defense response,transport	1634291_at	4	4	4	4	4	4	4	ovary
148083_at	FxG	unbiased	4.21	22.43	0	3.85	3.6	3.63	4.24	3.98	4.3	3.77	3.88	3.65	4.27	4.11	4.11	4.15	4.2	4.12	5.03	4.96	4.98	4.13	4.12	3.98	4.7	4.32	4.54	3.99	3.89	3.75	5.16	4.67	FALSE	FBgn0035407	CG14962	unknown	1624062_at	4	4	4	4	4	4	4	ovary
148382_f_at	FxG	unbiased	5.52	31.42	0	5.47	4.91	5.31	5	5.05	5.06	5.8	5.85	5.84	6.72	6.89	6.33	5.71	5.71	5.88	4.39	4.39	5.18	5.55	5.84	6.01	5.23	5.65	5.01	5.64	5.61	5.54	5.24	5.16	FALSE	FBgn0035858	CG13674	unknown	NA	NA	NA	NA	NA	NA	NA	NA	NA
148436_at	FxG	unbiased	10	26.68	0	9.49	9.62	9.6	10.08	10.09	10.23	9.95	9.99	9.88	10.43	10.54	10.58	9.67	9.68	9.9	9.9	9.89	9.94	9.86	9.6	9.74	10.11	10.13	10.21	9.89	9.99	10.02	10.56	10.48	FALSE	FBgn0086706	CG5651	unknown	1638274_s_at	4	4	4	4	4	4	4	ovary
148544_at	FxG	unbiased	7.5	21.7	0.01	7.89	8.29	7.69	8.15	8.18	8.21	7.61	7.69	7.62	7.99	7.95	8.03	7.22	7.1	7.09	6.84	6.87	6.77	6.51	6.71	7.07	7.47	7.53	8.18	6.98	7.24	7.14	7.81	7.55	FALSE	FBgn0036115	CG6327	transport	1623632_s_at	4	4	4	4	4	4	4	ovary
148805_at	FxG	unbiased	7.64	20.42	0.01	8.04	7.96	7.75	7.05	7.24	7.14	8.01	8.26	7.93	6.4	6.35	6.84	7.86	8.02	8.09	7.7	7.76	7.97	8.52	8.62	8.64	7.51	7.27	7.28	7.81	7.63	8.13	7.23	6.7	FALSE	FBgn0036502	CG7841	unknown	1625031_at	4	4	4	4	4	1	4	ovary
149085_at	FxG	unbiased	8.02	35.29	8.09E-005	7.79	8	7.98	8.77	8.6	8.75	7.56	7.73	7.63	8.41	8.65	8.86	7.51	7.19	7.1	9	9.08	8.89	7.61	7.25	7.16	7.72	7.69	7.33	7.84	8	7.83	8.26	8.26	FALSE	FBgn0036927	CG7433	metabolic process,mitochondrion	1626489_s_at	4	4	4	4	1	0	4	ovary
149222_at	FxG	unbiased	4.6	37	5.30E-005	4.39	4.41	4.15	4.63	4.57	4.93	4.37	4.12	4.24	4.5	4.49	4.46	4.81	4.61	4.92	5.78	5.63	5.33	4.44	4.49	4.48	4.59	4.63	4.59	4.4	4.33	4.19	4.48	4.43	FALSE	FBgn0037151	CG7130	defense response,metabolic process	1628660_at	0	1	0	4	4	4	2	ovary
149303_at	FxG	unbiased	8.69	33.85	0	9.62	9.35	9.8	9.36	9.11	8.92	9.03	9.16	9.16	8.84	8.62	8.23	8.77	8.89	8.62	6.66	6.96	6.69	8.72	9	8.66	8.01	8.55	9.3	9.08	9.12	8.92	8.35	8.6	FALSE	FBgn0037288	CG14661	unknown	1632923_at	1	4	4	0	0	0	0	somatic
149305_at	FxG	unbiased	8.53	31.21	0	9.01	9	9.19	8.56	8.64	8.46	9.29	9.54	9.44	9.21	9.16	8.73	9.06	9.15	9.11	6.81	6.82	6.36	8.74	9.2	9.54	7.58	8.43	8.64	7.82	8.09	7.81	8.29	7.66	FALSE	FBgn0037290	CG1124	unknown	1633989_at	4	4	4	4	4	0	4	ovary
149680_at	FxG	unbiased	6.01	58.96	7.24E-007	5.65	5.82	5.7	6.55	6.49	6.49	5.07	5.32	5.2	5.23	5.65	5.54	6.04	5.89	5.9	7.11	7.14	7.11	6.13	5.92	6.06	6.52	6.39	6.33	5.93	5.51	5.41	6.05	6.09	FALSE	FBgn0037885	CG17721	unknown	1622948_at	4	4	4	4	4	4	4	ovary
149769_at	FxG	unbiased	4.89	22.06	0	4.35	4.47	4.3	4.57	4.69	4.57	4.55	4.64	4.55	4.95	4.99	4.82	5.33	6.16	5.1	5.99	5.94	5.86	4.86	4.77	4.7	4.92	4.57	4.83	4.68	4.59	4.51	4.75	4.69	FALSE	FBgn0038035	CG17227	metabolic process	1636131_at	4	4	4	4	4	4	4	ovary
149771_at	FxG	unbiased	6.26	25.72	0	6.86	6.85	7.09	6.86	6.6	6.78	6.18	6.11	6.2	6.16	6.17	6.13	6.19	6.24	6.13	5.81	5.46	5.71	6.12	6.12	6.17	5.76	6.06	6.25	6.27	6.55	6.3	6.33	6.09	FALSE	FBgn0038038	CG5167	unknown	1628547_at	4	4	4	4	4	4	4	ovary
149853_at	FxG	unbiased	6.2	23.83	0	5.8	5.75	5.95	6.14	6.43	6.36	5.92	5.91	5.98	6.29	6.24	6.28	6.02	6.09	6.09	6.82	6.95	7.15	6.08	6.04	6.01	6.61	6.63	6.25	5.81	5.93	5.88	6.2	6.12	FALSE	FBgn0038166	CG9588	metabolic process,proteolysis	1629777_at	4	4	4	4	4	4	4	ovary
150171_at	FxG	unbiased	4.93	40.57	2.31E-005	4.49	4.52	4.43	5.47	5.17	5.41	4.48	4.44	4.44	4.95	4.73	5.01	4.6	4.62	4.63	6.07	6.1	6.34	4.72	4.62	4.68	5.31	5.3	4.84	4.55	4.49	4.38	5.24	4.96	FALSE	FBgn0038667	CG5454	metabolic process	1639046_at	4	4	4	4	4	4	4	ovary
150223_at	FxG	unbiased	6.25	25.66	0	7.36	7.16	7.16	7.92	7.71	7.76	6.76	6.88	7.03	6.41	6.19	5.62	6.29	6.39	6.49	4.61	4.33	4.85	5.45	5.9	6.18	4.28	4.02	6.25	6.36	6.36	6.82	6.31	6.35	FALSE	FBgn0038740	CG4562	defense response,transport,response to toxin	1625778_at	4	3	4	4	4	0	4	ovary
150255_at	FxG	unbiased	6.4	51.65	2.51E-006	6.11	6.31	6.01	6.02	5.81	5.93	6.32	6.3	6.7	6.35	6.36	6.62	6.33	6.49	6.37	7.17	7.09	7.22	6.49	6.55	6.61	6.65	6.61	6.3	6.47	6.49	6.52	5.75	5.69	FALSE	FBgn0038788	CG5085	multicellular organismal development,metabolic process,transcription	1626458_at	4	4	4	4	4	4	4	ovary
150341_at	FxG	unbiased	4.41	42.24	1.60E-005	3.78	3.88	3.61	4.02	4.27	4.48	3.97	4.02	3.9	4.29	4.28	4.47	4.21	4.12	4.16	5.88	5.87	5.48	4.21	4.14	4.16	5.96	5.52	5.06	3.89	3.95	3.74	4.4	4.33	FALSE	FBgn0038928	CG12297	defense response,signal transduction,multicellular organismal development	1630987_at	4	4	4	4	4	4	4	ovary
150421_at	FxG	unbiased	8.9	34.63	9.56E-005	9.05	9.07	9.23	8.96	8.78	9.02	9.41	9.7	9.73	9.2	8.99	8.77	9.15	9.04	8.46	7.3	7.28	7.14	8.32	9.01	9.23	7.84	8.3	8.43	9.9	10.03	9.88	9.32	9.48	FALSE	FBgn0039049	CG6726	metabolic process,proteolysis	1623849_s_at	4	4	4	4	1	4	4	ovary
150968_at	FxG	unbiased	6.42	34.82	9.11E-005	6.67	6.33	6.36	6.01	5.8	5.9	6.76	6.48	6.4	6.75	6.7	6.53	6.8	7.09	7.02	5.72	5.58	5.76	6.57	6.61	6.55	6.64	6.75	6.45	6.51	6.41	6.41	6.26	6.25	FALSE	FBgn0051999	CG31999	structural molecule activity,signal transduction,metabolic process	1625972_at	4	4	4	4	4	4	4	ovary
151195_i_at	FxG	unbiased	7.49	38.96	3.33E-005	8.38	8.55	8.82	8.43	8.12	7.9	7.5	7.57	7.59	7.43	7.06	6.48	7.05	6.68	6.59	5.07	5.44	4.19	7.11	7.46	8.07	6.4	7.41	7.37	9.06	9.35	8.77	8.48	8.8	FALSE	FBgn0040718	CG15353	unknown	1626439_at	4	4	4	4	4	4	4	ovary
151477_at	FxG	unbiased	7.09	23.64	0	7.77	7.93	7.97	7.15	6.9	6.7	7.05	7.09	7.18	7.08	7.01	6.73	7.57	7.17	7.41	5.91	6.13	5.75	7.65	7.72	7.53	6.76	6.98	6.71	7.58	7.36	7.44	6.8	6.68	FALSE	FBgn0031737	CG11142	structural molecule activity,metabolic process	1628498_at	1	4	4	0	0	1	0	somatic
151494_at	FxG	unbiased	10.62	41.26	1.98E-005	10.57	10.75	10.46	10.16	10.03	10	11.29	11.25	11.29	10.98	11.04	10.89	10.93	11.18	11.08	9.33	9.43	8.91	11.2	11.37	11.34	10.52	10.43	9.81	10.72	10.85	10.82	10.48	10.76	FALSE	FBgn0052477	CR32477	unknown	1625672_s_at	4	4	4	4	4	4	4	ovary
151499_at	FxG	unbiased	7.67	23.87	0	7.59	7.27	7.27	8.57	8.2	8.05	7.08	7.33	7.05	8.26	8.24	8.38	7.29	7.29	7.26	8.51	8.5	8.33	7.56	7.16	7.46	8.55	8.56	8.07	7.04	6.74	6.74	7.11	7.05	FALSE	FBgn0029801	CG15771	unknown	1631399_a_at	4	4	4	4	0	0	4	ovary
151571_at	FxG	unbiased	6.12	23.37	0	5.9	6.19	6.21	4.27	4.54	5.26	6.09	6.09	6.12	5.69	6.2	5.66	6.95	6.87	7.01	5.66	5.64	5.55	7.02	7.38	7.31	6.32	6.32	6.13	6.51	6.1	6.19	6.21	6.13	FALSE	FBgn0051320	CG31320	unknown	1632590_at	4	4	4	4	4	4	4	ovary
151728_at	FxG	unbiased	7.81	35.48	7.70E-005	7.67	7.54	7.36	7.66	7.69	7.56	7.38	7.48	7.4	7.8	7.81	7.9	7.88	7.93	7.88	8.62	8.54	8.55	8.08	7.9	7.73	8.19	8.16	7.86	7.41	7.51	7.38	7.75	7.81	FALSE	FBgn0038953	CG18596	unknown	1634222_at	4	4	4	4	4	4	4	ovary
151735_at	FxG	unbiased	6.79	58.45	7.86E-007	7.34	6.98	7.19	6.99	6.93	6.81	7.05	6.84	6.96	7.05	6.97	6.72	7.32	7.18	7.35	5.42	5.56	5.53	6.4	6.55	6.72	6.25	6.44	6.58	7.18	7.4	7.18	7.07	6.79	FALSE	FBgn0003731	CG10079	defense response,signal transduction,multicellular organismal development,metabolic process,cell cycle	1633948_a_at	4	4	4	4	0	4	4	ovary
151856_at	FxG	unbiased	5.52	23.32	0	5.47	5.72	5.49	6.31	6.13	5.74	5.15	5.15	5.2	6.57	6.33	6.08	5.41	5.29	5.23	5.08	4.84	4.88	4.98	5.04	4.67	5.86	6.1	5.81	4.96	5.45	4.93	6.22	5.86	FALSE	FBgn0002527	CG7123	structural molecule activity,signal transduction,multicellular organismal development	1631380_s_at	4	4	4	4	4	4	4	ovary
151902_at	FxG	unbiased	6.76	32.1	0	7.7	7.06	7.17	6.64	6.55	6.67	7.62	7.63	7.68	7.18	7.29	6.43	6.97	7.15	7.2	4.9	5.03	5.12	6.94	7.01	6.93	6.44	5.79	6.48	6.83	7.09	7.11	6.78	6.65	FALSE	FBgn0028371	CG30092	structural molecule activity	1633144_at	4	4	4	4	4	4	3	ovary
151917_at	FxG	unbiased	3.86	22.21	0	3.5	3.66	3.31	3.75	3.67	3.64	3.79	3.79	3.77	3.86	3.72	3.81	3.7	3.84	3.79	4.56	4.45	4.41	3.81	4.07	3.86	3.96	4.31	3.85	3.8	3.94	3.85	3.67	3.77	FALSE	FBgn0031191	CG14617	unknown	1631024_s_at	4	4	1	4	4	4	1	ovary
151931_at	FxG	unbiased	10.6	23.06	0	10.89	10.8	10.72	10.51	10.64	10.66	10.82	10.68	10.7	10.79	10.95	10.62	10.79	10.92	10.76	9.86	10.03	10.05	10.6	10.52	10.55	10.34	10.44	10.71	10.67	10.46	10.65	10.62	10.62	FALSE	FBgn0015795	CG5915	signal transduction,transport,multicellular organismal development	1631039_at	4	4	4	4	4	4	4	ovary
152004_at	FxG	unbiased	4.56	33.74	0	4.01	4	3.86	4.19	4.29	4.63	4.38	4.29	4.4	5.84	5.61	5.3	4.39	4.59	4.47	4.32	4.43	4.47	4.22	4.32	4.38	5.12	5.23	4.82	4.35	4.18	4.07	5.04	5.16	FALSE	FBgn0000320	CG9554	multicellular organismal development,metabolic process,transcription	1623206_a_at	4	4	0	4	4	0	0	ovary
152007_at	FxG	unbiased	3.94	23.39	0	3.56	3.57	3.69	3.79	3.85	3.86	3.85	3.85	3.8	3.92	3.89	3.87	3.89	3.9	3.87	4.94	4.67	4.39	3.89	3.93	3.86	4.31	4.2	3.91	3.76	3.69	3.75	3.78	4.02	FALSE	FBgn0038332	CG6136	transport	1625817_at	4	4	1	0	4	4	3	somatic
152015_at	FxG	unbiased	14.35	34.27	0	14.59	14.39	14.38	14.04	14.33	14.21	14.87	14.62	14.82	14.43	14.35	14.03	14.63	14.66	14.62	13.17	13.17	13.37	14.56	14.66	14.57	13.96	13.9	14.28	14.88	14.85	14.96	14.59	14.32	FALSE	FBgn0010019	CG3972	transport,metabolic process	1641552_at	2	3	4	4	4	4	4	ovary
152085_at	FxG	unbiased	6.74	38.22	3.96E-005	6.63	6.8	6.44	6.47	6.34	6.25	7.37	7.18	7.47	7.01	7.01	6.93	7.21	7.24	7.36	5.62	6.01	5.73	6.77	6.94	7.05	6.46	6.56	6.45	7.02	7.03	6.95	6.58	6.55	FALSE	FBgn0039433	CG5467	unknown	1633904_at	4	4	4	4	4	4	4	ovary
152094_at	FxG	unbiased	6.73	25.08	0	6.8	7.09	7.04	6.57	6.23	6.55	6.54	6.92	6.9	5.79	5.77	5.98	6.29	6.4	6.77	6.78	7.07	7.05	6.75	6.82	7.1	7.08	7.03	6.77	6.97	7.13	6.97	6.93	7.01	FALSE	FBgn0036545	CG17035	metabolic process	1625027_a_at	4	4	4	4	4	4	4	ovary
152128_at	FxG	unbiased	5.96	22.5	0	6	5.48	5.77	5.89	5.9	5.79	5.9	5.99	6.29	5.91	6.04	6.16	6.19	6.49	6.18	4.32	4.91	4.84	5.66	6.41	6.56	5.86	6.13	5.95	6.48	6.39	6.42	6.55	6.31	FALSE	FBgn0027570	CG9761	signal transduction,metabolic process,proteolysis	1625075_at	4	4	4	4	4	2	0	ovary
152156_at	FxG	unbiased	6.39	22.75	0	7.07	6.62	6.88	6.04	6.08	6.1	7.47	7.3	7.77	7.13	6.85	6.32	6.24	6.38	6.31	4.91	5.28	5.37	6.44	6.77	6.63	6.01	6.43	6.04	6.46	6.31	6.49	5.79	5.79	FALSE	FBgn0010218	CG4795	multicellular organismal development	1627288_a_at	0	4	0	0	0	0	0	somatic
152162_at	FxG	unbiased	3.54	59.12	7.06E-007	3.65	3.33	3.68	3.15	3.23	3.14	3.25	3.39	3.17	3.5	3.53	3.29	3.94	3.9	3.78	4.63	4.56	4.37	3.37	3.4	3.29	3.78	3.43	3.48	3.25	3.33	3.27	3.31	3.32	FALSE	FBgn0028523	CG5888	unknown	1635109_at	4	4	3	4	4	1	0	ovary
152177_at	FxG	unbiased	7.43	24.47	0	6.97	7.19	6.87	7.37	7.56	7.44	7.1	7.04	7.02	8.3	8.17	8.22	6.98	7.38	7.29	8.32	8.3	8.11	6.81	6.51	6.61	7.54	7.52	6.97	7.17	7.28	7.14	8.11	8.21	FALSE	FBgn0027565	CG5498	unknown	1631723_at	4	4	4	4	4	4	4	ovary
152222_at	FxG	unbiased	5.56	27.43	0	5.08	5.03	4.95	5.86	5.65	5.98	4.68	5.09	5.19	5.59	5.5	5.76	5.46	5.49	5.37	6.7	6.89	6.63	5.3	5.23	5.37	6.01	6	5.76	5.24	5.2	4.96	5.56	5.84	FALSE	FBgn0027558	CG4445	metabolic process,translation	1626351_at	2	2	0	0	3	2	0	somatic
152260_at	FxG	unbiased	4.48	26.04	0	3.9	3.91	3.83	4.08	4.7	4.86	4.21	4.48	4.8	5.86	6.05	6.22	4.13	4.38	4.06	4.06	4.2	4.14	4.26	4.28	4.31	4.4	5.06	4.09	4.13	4.07	4.08	4.99	4.52	FALSE	FBgn0026147	CG16833	structural molecule activity,metabolic process	1631698_s_at	4	4	4	4	4	4	3	ovary
152287_at	FxG	unbiased	9.38	29.73	0	9.24	9.06	8.91	9.45	9.57	9.55	8.83	8.85	8.98	9.06	9.28	9.47	9.15	9.34	9.12	10.24	10.25	10.28	9.58	9.31	9.4	9.85	9.74	9.73	8.96	8.76	9.03	9.42	9.5	FALSE	FBgn0026208	CG4143	multicellular organismal development,metabolic process,transcription	1634722_s_at	4	4	4	4	4	4	4	ovary
152370_at	FxG	unbiased	7.36	29.83	0	8.36	8.11	8.1	8.03	8.08	8.18	7.04	7.4	7.48	7.92	8	7.7	6.79	6.9	6.89	6.37	6.3	6.05	6.48	6.62	7.16	7.07	7.97	7.58	7.29	7.41	7	7.72	7.45	FALSE	FBgn0034724	CG3624	unknown	1639592_at	4	4	4	4	4	3	4	ovary
152397_at	FxG	unbiased	6.38	43.76	1.16E-005	6.59	6.37	6.44	7.21	7.26	7.59	5.86	5.45	5.87	6.07	6.08	6.04	6.23	6.27	6.25	7.14	7.26	7.31	6.07	5.89	5.79	6.39	6.6	6.14	6.1	5.88	5.99	6.56	6.41	FALSE	FBgn0051344	CG31344	unknown	1626320_at	4	4	3	4	4	1	1	ovary
152512_at	FxG	unbiased	9.59	69.64	1.49E-007	9.89	9.83	9.67	9.36	9.54	9.48	9.89	10.01	9.87	9.68	9.78	9.5	9.83	9.82	9.77	8.42	8.57	8.6	9.75	9.72	9.75	9.23	9.32	9.37	9.86	9.97	10.14	9.67	9.71	FALSE	FBgn0003748	CG9364	metabolic process	1635692_s_at	4	4	4	4	4	4	4	ovary
152553_at	FxG	unbiased	6.83	35.28	8.11E-005	7.2	7.48	7.26	6.8	6.89	6.78	7.33	7.42	7.33	7.27	6.97	6.87	6.83	6.8	7.01	5.34	5.14	5.85	6.85	6.9	6.88	6.09	6.46	6.72	7.16	7.38	7.4	6.85	6.74	FALSE	FBgn0035710	CG10121	unknown	1633553_s_at	4	4	4	4	1	4	4	ovary
152563_at	FxG	unbiased	8.55	25.42	0	7.95	8.19	8.08	8.22	7.95	8.01	8.44	8.65	8.56	8.57	8.61	8.77	8.52	8.55	8.49	9.21	8.88	8.81	8.65	8.75	8.55	9.39	9.11	8.82	8.44	8.44	8.41	8.53	8.48	FALSE	FBgn0038803	CG5191	metabolic process,translation	1636244_s_at	4	4	4	4	4	4	4	ovary
152579_at	FxG	unbiased	6.13	26.33	0	6.24	6.27	6.19	5.76	5.83	5.82	6.15	6.11	6.17	6.2	6.28	6.06	6.44	6.33	6.21	5.24	5.11	5.52	6.18	6.09	6.18	5.76	5.95	6.09	6.43	7.03	7.01	6.79	6.52	FALSE	FBgn0031461	CG16987	signal transduction,metabolic process,proteolysis	1626766_s_at	4	4	4	4	1	1	4	ovary
152623_at	FxG	unbiased	3.85	24.21	0	4.71	4.23	4.42	5.39	4.75	4.6	3.63	3.9	4.1	3.72	3.64	3.77	3.23	3.21	3.29	3.17	3.15	3.24	3.52	3.51	3.44	3.65	3.68	4.24	4.39	4.17	3.76	3.55	3.65	FALSE	FBgn0015570	CG2505	unknown	1633196_at	0	4	4	0	1	0	0	somatic
152692_at	FxG	unbiased	10.07	41.34	1.95E-005	10.76	10.62	10.64	10.18	10.15	10.18	10.21	10.5	10.48	10.06	10.13	10.08	10.13	10.35	10.23	9.07	8.96	8.79	9.75	10	10.12	9.28	9.61	9.53	10.78	10.97	10.72	10.04	9.67	FALSE	FBgn0027621	CG3400	metabolic process	1633454_s_at	4	4	4	4	4	4	4	ovary
152715_at	FxG	unbiased	9.16	52.3	2.23E-006	10.25	10.15	9.89	10.1	9.74	9.89	9.8	9.86	10.16	9.56	9.68	9.26	9.42	9.79	9.21	7.59	6.99	6.96	8.29	8.76	8.96	8.18	8.87	8.77	9.1	9.22	9.33	9	8.9	FALSE	FBgn0033188	CG1600	unknown	1638498_s_at	4	4	4	4	4	4	4	ovary
152873_at	FxG	unbiased	7.12	31.3	0	7.85	7.92	7.85	7.13	7.03	7.12	7.38	7.78	7.62	7.41	7.48	7.11	7.23	7.37	7.49	5.61	5.37	5.78	6.98	7.62	7.61	6.45	6.69	7.22	7.26	7.12	7.1	6.86	6.92	FALSE	FBgn0035767	CG8596	transport	1626645_at	4	4	4	3	4	4	4	ovary
152907_at	FxG	unbiased	7.17	46.18	7.07E-006	7.56	7.18	7.61	7.22	7.13	7.1	7.43	7.31	7.35	7.48	7.38	7.07	7.39	7.36	7.47	5.84	5.48	5.96	6.96	7.2	7.07	6.89	7.12	6.96	7.99	8	7.61	7.53	7.22	FALSE	FBgn0004364	CG8896	defense response,signal transduction,multicellular organismal development	1626509_at	4	4	4	4	4	4	4	ovary
152953_at	FxG	unbiased	4.93	27.06	0	4.52	4.51	4.43	5.25	5.27	5.41	4.64	4.61	4.34	5.03	4.91	4.85	4.79	4.77	4.65	6.14	5.98	6.44	4.78	4.52	4.5	5.37	4.97	5.03	4.66	4.58	4.06	4.84	5.02	FALSE	FBgn0030411	CG2540	unknown	1640452_at	4	4	4	4	4	4	4	ovary
153037_at	FxG	unbiased	6.49	22.32	0	6.8	6.7	6.92	6.24	6.28	6.33	7.03	6.9	6.96	6.55	6.45	6.59	6.65	6.8	6.68	5.16	5.46	5.31	6.66	7.12	7.21	5.99	6.43	6.02	6.97	6.95	6.61	6.39	5.95	FALSE	FBgn0036279	CG4357	transport	1626461_at	4	4	4	4	4	4	4	ovary
153071_at	FxG	unbiased	9.1	20.21	0.01	9.4	9.33	9.41	9.38	9.25	9.24	9.16	9.48	9.55	9.31	9.33	9.16	9.04	9.1	9.07	8.52	8.25	8.64	8.71	8.65	8.79	8.55	8.74	8.89	9.46	9.77	9.4	9.38	9.06	FALSE	FBgn0033544	CG7220	metabolic process,proteolysis	1637771_s_at	4	4	4	4	4	4	4	ovary
153150_at	FxG	unbiased	9.06	32.85	0	8.82	8.81	8.28	8.72	8.83	8.79	7.96	7.97	7.97	9.07	9.18	9.44	8.99	9.19	9.02	9.88	9.86	9.82	8.62	8.34	8.36	9.97	10.02	10.43	8.72	8.82	9.11	9.87	9.88	FALSE	FBgn0014427	CG11899	metabolic process	1625613_at	4	4	4	4	4	4	4	ovary
153155_at	FxG	unbiased	11.55	33.05	0	11.36	11.29	11.23	11.68	11.67	11.76	11.3	11.19	11.39	11.47	11.48	11.48	11.27	11.28	11.27	12.23	12.24	12.19	11.52	11.38	11.34	11.98	11.89	11.66	11.34	11.29	11.44	11.67	11.75	FALSE	FBgn0024923	CG2331	transport,multicellular organismal development,metabolic process,cell cycle,proteolysis	1628008_a_at	4	4	4	4	4	4	4	ovary
153159_at	FxG	unbiased	10.93	25.87	0	11.35	11.37	11.43	11.18	11.2	11.18	11.08	11.14	11.03	10.67	10.79	10.73	11.06	11.01	11.23	10.61	10.77	10.55	10.78	10.83	11.1	10.23	10.5	10.33	11.19	11.17	10.94	10.72	10.7	FALSE	FBgn0038400	CG5903	unknown	1623843_at	4	4	4	4	4	4	4	ovary
153197_at	FxG	unbiased	6.66	28.52	0	6.67	6.51	6.54	7.28	7.06	7.12	6.74	6.71	6.66	7.09	7.01	6.67	6.76	6.85	7	6.6	6.33	6.43	6.31	6.22	6.11	6.29	5.98	6.01	6.72	6.68	6.87	7.17	6.78	FALSE	FBgn0000568	CG8127	defense response,signal transduction,multicellular organismal development,metabolic process,transcription	1623164_a_at	4	1	0	1	0	0	0	somatic
153205_at	FxG	unbiased	7.59	108.96	1.93E-009	8.17	8.27	8	7.66	7.68	7.77	8.35	8.07	8.24	8.02	7.77	7.58	7.95	7.88	7.92	5.65	5.76	5.84	7.53	7.53	7.7	6.97	6.97	7.27	7.93	7.97	8.33	7.74	7.58	FALSE	FBgn0027339	CG11352	metabolic process,transcription	1636080_a_at	4	4	4	4	4	4	4	ovary
153220_at	FxG	unbiased	7.26	23.55	0	6.83	6.59	6.68	7.5	7.28	7.56	6.89	6.73	6.94	7.38	7.56	7.29	7.35	7.21	7.08	8	8.22	7.95	7.26	7.28	7.5	7.85	7.75	7.75	6.74	6.65	6.45	7.05	7.1	FALSE	FBgn0025373	CG12389	metabolic process	1628428_at	4	4	4	4	4	4	4	ovary
153374_at	FxG	unbiased	7.96	28.96	0	8.37	8.4	8.32	8.5	8.36	8.29	7.77	7.68	8.02	8.17	8.34	8.31	7.64	7.12	7.42	6.8	7.12	7.07	7.3	8.11	7.73	8.11	8.27	7.95	8.24	8.18	8.25	8.68	8.35	FALSE	FBgn0004646	CG3039	signal transduction,multicellular organismal development,behavior	1626579_at	4	4	4	4	4	4	4	ovary
153420_at	FxG	unbiased	6.55	26.88	0	6.31	6.53	6.37	6.52	6.45	6.53	5.99	6.06	6.19	6.3	6.33	6.51	6.14	6.38	6	7.34	7.39	7.36	6.54	6.53	6.51	6.96	6.82	6.53	6.76	6.49	6.89	6.53	6.54	FALSE	FBgn0024542	CG8614	metabolic process,translation	1632513_at	4	4	4	4	4	4	4	ovary
153471_at	FxG	unbiased	5.69	20.96	0.01	5.18	5.31	5.23	5.9	5.71	5.45	5.34	5.35	5.2	5.67	5.62	6.06	5.1	5.38	5.5	6.76	6.69	6.77	5.58	5.44	5.48	6.39	6.16	5.95	5.42	5.25	5.11	6.03	5.96	FALSE	FBgn0039863	CG1815	signal transduction,metabolic process,transcription	1641089_s_at	4	4	4	4	4	4	4	ovary
153513_at	FxG	unbiased	3.87	37.65	4.53E-005	3.27	3.39	3.1	3.81	3.65	3.77	3.51	3.44	3.38	3.97	3.93	4.52	3.52	3.57	3.18	5.63	5.71	5.4	3.59	3.64	3.47	4.62	4.38	3.88	3.45	3.05	3.32	3.98	4	FALSE	FBgn0035689	CG7376	unknown	1623124_at	4	3	4	4	4	1	3	ovary
153527_at	FxG	unbiased	7.91	26.88	0	8.95	8.96	8.9	8.07	8.1	8.04	8.27	8.44	8.34	7.93	8.13	7.57	8.51	8.41	8.53	6.42	6.47	5.73	7.63	7.9	8.21	6.91	7.5	7.85	8.4	8.27	8.17	7.35	7.46	FALSE	FBgn0030309	CG1572	unknown	1637430_s_at	4	4	4	4	4	4	4	ovary
153559_at	FxG	unbiased	4.99	25.18	0	5.04	4.85	4.95	4.9	4.79	4.92	5.46	5.38	5.69	5.27	5.4	5.37	5.04	5.03	4.81	4.3	4.3	3.83	5	5.07	4.97	4.89	5.14	4.49	4.99	4.97	5	5.21	5.58	FALSE	FBgn0051216	CG31216	metabolic process	1640214_at	4	4	4	4	0	0	2	ovary
153673_at	FxG	unbiased	8.93	27.12	0	9.68	9.58	9.71	9.18	9.19	9.32	9.03	9.09	9.13	8.67	8.71	8.74	9.04	9.13	9.1	8.06	7.97	8.05	8.39	8.59	8.85	8.13	8.47	8.92	9.36	9.33	9.41	9.07	8.99	FALSE	FBgn0000083	CG5730	metabolic process	1626707_a_at	4	4	4	4	4	4	4	ovary
153688_at	FxG	unbiased	6.73	22.94	0	6.17	6.24	6.16	6.34	6.45	6.31	6.92	6.86	6.64	6.9	6.64	6.82	6.82	6.78	6.85	7.37	7.51	7.39	6.72	6.55	6.42	7.23	6.91	6.67	6.47	6.55	6.42	6.88	7.22	FALSE	FBgn0038721	CG16718	unknown	1640734_a_at	4	4	4	4	4	4	4	ovary
153777_at	FxG	unbiased	3.88	44.39	1.02E-005	4.42	4.34	4.36	4.39	4.27	5.05	3.65	3.88	3.83	4.57	4.75	4.87	3.98	4.13	3.91	2.98	3.04	2.71	3.53	3.66	3.28	3.27	3.25	3.77	3.77	3.79	3.78	3.54	3.84	FALSE	FBgn0037513	CG3027	metabolic process	1630038_at	4	4	4	4	4	4	4	ovary
153855_at	FxG	unbiased	3.88	20.09	0.01	3.87	3.9	3.84	3.85	3.88	3.85	4.04	3.89	4.04	4.1	4.2	3.94	4.02	4.06	4.08	3.35	3.06	3.63	3.89	3.9	3.89	3.93	3.92	3.97	3.88	3.82	3.85	3.87	3.89	FALSE	FBgn0023214	CG15085	signal transduction,multicellular organismal development,metabolic process,transcription	1630707_at	4	4	4	4	4	4	4	ovary
153856_at	FxG	unbiased	6.24	72.65	9.94E-008	6.65	6.37	6.35	7.15	6.92	6.92	5.92	5.35	5.48	7.14	7.36	7.33	5.77	5.78	5.66	4.64	5.39	4.68	5.81	5.81	5.82	6.78	6.96	6.72	6.02	6.18	5.81	7.18	7.01	FALSE	FBgn0002528	CG3322	structural molecule activity,signal transduction,transport,multicellular organismal development	1632666_at	4	4	4	4	4	4	4	ovary
153906_at	FxG	unbiased	6.18	20.29	0.01	5.83	5.95	5.81	5.85	5.75	5.66	6.37	6.17	6.29	6.17	6.11	6.06	6.46	6.27	6.24	6.72	6.33	6.53	6.3	6.3	6.3	6.21	6.16	6.13	6.48	6.19	6.38	6.05	6.15	FALSE	FBgn0039725	CG7866	unknown	1625147_at	4	4	4	4	4	4	4	ovary
153924_at	FxG	unbiased	10.28	42.25	1.60E-005	10.47	10.42	10.41	10.34	10.42	10.39	10.79	10.37	10.72	10.81	10.88	10.47	10.42	10.21	10.38	9.34	9.32	9.14	9.56	10.12	9.77	9.7	9.79	10.11	10.87	10.84	10.85	10.67	10.64	FALSE	FBgn0004907	CG17870	signal transduction,multicellular organismal development,metabolic process,synaptic transmission,cell cycle,behavior	1625148_s_at	4	4	4	4	4	4	4	ovary
153930_at	FxG	unbiased	4.98	69.25	1.57E-007	4.1	4.17	4.45	4.69	4.48	4.88	4.19	4.49	4.55	4.99	5.5	5.65	4.52	4.57	4.48	5.85	5.48	5.28	4.43	4.43	4.38	4.55	4.66	4.67	5.31	5.78	5.35	7.28	7.39	FALSE	FBgn0034354	CG5224	defense response,response to toxin	1624800_at	4	4	4	4	4	4	4	ovary
154023_at	FxG	unbiased	9.32	23.54	0	9.15	9.13	9.11	9.54	9.54	9.7	8.94	9.04	9.03	9.22	9.36	9.31	8.94	8.84	8.91	10.01	9.98	9.95	9.15	9.09	9.18	9.78	9.65	9.37	9.11	9.11	9.01	9.52	9.5	FALSE	FBgn0015283	CG7619	metabolic process,proteolysis	1623653_at	4	4	4	4	4	4	4	ovary
154077_at	FxG	unbiased	8.01	20.16	0.01	8.04	8.02	7.93	7.93	7.89	7.98	8.27	8.14	8.19	8.1	8.23	8.13	8.09	8.16	8.04	7.34	7.52	7.35	8.35	8.14	8.16	7.72	7.61	8.07	8.08	8.31	8.1	8.25	8.04	FALSE	FBgn0051729	CG31729	transport,metabolic process	1636101_a_at	4	4	4	4	4	4	4	ovary
154086_at	FxG	unbiased	11.41	22.61	0	11.92	11.84	12.04	11.71	11.47	11.54	11.71	11.8	11.66	11.46	11.35	11.3	11.58	11.53	11.56	10.78	10.61	10.53	11.31	11.46	11.73	10.62	11.03	11.11	11.72	11.65	11.57	11.16	11.06	FALSE	FBgn0085467	CG17054	unknown	1629902_at	4	4	4	4	4	4	4	ovary
154118_at	FxG	unbiased	4.51	26.5	0	4.05	4.1	3.75	4.84	5.02	4.62	4.24	4.21	3.98	4.69	4.49	4.73	4.3	4.33	4.33	5.47	5.44	5.65	4.37	4.22	4.19	4.59	4.7	4.53	4.14	4.09	3.95	4.84	4.89	FALSE	FBgn0037918	CG6791	unknown	1629690_at	4	4	4	4	4	2	4	ovary
154121_at	FxG	unbiased	5.5	40.52	2.33E-005	5.03	5.06	4.88	5.68	5.66	5.77	5.05	4.98	5	5.65	5.43	5.8	5.27	5.24	5.27	6.48	6.42	6.31	5.22	5.27	5.31	6.25	6.07	5.97	5.13	5.07	5.02	5.6	5.56	FALSE	FBgn0036846	CG6818	unknown	1626513_at	4	4	0	4	4	2	3	ovary
154124_at	FxG	unbiased	7.19	20.75	0.01	7.03	7.11	7.13	7.54	7.25	7.48	7.02	7.08	7.21	7.3	7.27	7.44	6.81	6.57	6.81	8.05	7.93	8.04	6.66	6.37	6.5	7.37	7.35	7.31	6.91	7.15	7.18	7.42	7.31	FALSE	FBgn0035432	CG17723	transport	1624558_at	0	0	0	0	4	2	4	somatic
154198_at	FxG	unbiased	9.7	22.81	0	9.38	9.59	9.47	10	9.95	9.97	9.59	9.79	9.66	10.07	10.18	10.29	9.45	9.61	9.58	9.45	9.61	9.44	9.58	9.47	9.58	9.71	9.76	9.48	9.54	9.69	9.56	9.94	9.8	FALSE	FBgn0033902	CG8309	unknown	1629578_at	4	4	4	4	4	4	4	ovary
154403_at	FxG	unbiased	5.86	29.36	0	4.99	4.95	4.37	5.71	5.43	5.51	5.66	5.58	5.42	6.29	6.18	6.51	5.59	5.87	5.85	7.11	7.17	7.09	6.07	5.69	5.8	6.8	6.34	6.23	5.52	5.37	5.18	5.76	5.81	FALSE	FBgn0038815	CG5466	unknown	1633986_at	4	4	1	4	4	1	1	ovary
154450_at	FxG	unbiased	5.22	21.82	0	5.34	5.7	5.96	6.19	6.08	6.34	4.78	4.97	5.07	5.18	4.93	5.32	4.88	4.83	5.16	5.2	5.15	5.19	5.32	5.09	4.87	5.26	5.11	5.15	4.9	5.01	4.54	4.87	4.99	FALSE	FBgn0015331	CG14637	multicellular organismal development,metabolic process	1623353_at	4	4	4	4	4	4	4	ovary
154490_at	FxG	unbiased	6.98	23.26	0	6.29	6.39	6.45	6.84	6.81	6.63	6.85	6.96	6.81	7.08	7.12	7.1	7.01	7.06	7	7.57	7.36	7.28	6.96	6.73	6.95	7.27	7.31	6.91	6.78	6.68	6.77	7.6	7.9	FALSE	FBgn0031118	CG1412	signal transduction	1624541_at	4	4	4	4	4	4	4	ovary
154625_at	FxG	unbiased	4.76	29.5	0	4.22	4.1	3.98	4.79	5	4.91	4.42	4.24	4.11	5.14	4.89	4.84	4.21	4.48	4.46	6.27	6	6.02	4.68	4.37	4.36	5.36	4.93	4.94	4.4	4.26	4.35	4.98	5.26	FALSE	FBgn0026148	CG12253	unknown	1627843_at	4	4	4	4	4	0	0	ovary
154629_at	FxG	unbiased	6.33	29.56	0	6.02	5.9	5.91	6.21	6.3	6.34	6.18	6.02	6.15	6.51	6.38	6.33	6.32	6.31	6.4	6.93	6.85	7.02	6.23	5.93	6	6.45	6.47	6.47	6.16	6.19	6.08	6.75	6.81	FALSE	FBgn0026369	CG15667	signal transduction	1639858_s_at	4	4	4	4	4	4	4	ovary
154637_at	FxG	unbiased	7.75	25.14	0	7.44	7.54	7.6	7.8	7.85	7.77	7.64	7.63	7.58	7.64	7.6	7.68	7.94	7.8	7.84	8.24	8.22	8.16	7.71	7.69	7.72	7.74	7.73	7.68	7.72	7.72	7.68	7.58	7.94	FALSE	FBgn0028539	CG31731	transport,metabolic process	1641130_at	4	4	4	4	4	4	4	ovary
154653_at	FxG	unbiased	9.51	28.59	0	9.68	9.59	9.56	9.67	9.67	9.72	9.65	9.48	9.64	9.91	9.96	9.93	9.41	9.51	9.5	9.7	9.75	9.56	9.25	9.11	9.04	9.11	8.98	9.27	9.26	9.4	9.09	9.67	9.81	FALSE	FBgn0010238	CG12369	signal transduction,multicellular organismal development	1628336_a_at	4	4	4	4	4	4	4	ovary
154693_at	FxG	unbiased	4.38	38.08	4.09E-005	3.94	4.01	3.95	4.86	5.01	5.13	3.94	3.74	3.63	4.15	4.12	4.29	4.07	4.08	3.93	5.64	5.38	5.76	4.12	4.02	3.93	5.27	5.01	4.77	4.01	3.88	3.79	4.58	4.08	FALSE	FBgn0051961	CG31961	metabolic process	1638752_s_at	4	4	4	4	4	4	4	ovary
154776_at	FxG	unbiased	9.2	23.58	0	9.22	9.21	9.23	9.37	9.53	9.55	8.89	9.13	9.13	8.86	8.98	9.21	8.76	8.91	8.97	9.92	9.79	9.69	9.12	9.15	9.15	9.39	9.2	9.27	9.09	8.88	9.04	9.18	9.02	FALSE	FBgn0024432	CG12363	structural molecule activity,transport,multicellular organismal development,cell cycle	1627017_at	4	4	4	4	4	4	4	ovary
154827_at	FxG	unbiased	9.3	21.64	0.01	9.38	9.57	9.41	8.77	8.83	8.8	10.04	9.9	10.1	9.36	9.55	9.44	9.68	9.71	9.88	8.65	8.49	8.32	9.76	9.93	10	8.91	8.87	8.6	9.28	9.4	9.51	8.94	8.5	FALSE	FBgn0016756	CG5486	metabolic process,proteolysis	1624727_s_at	4	4	4	4	4	4	4	ovary
154834_at	FxG	unbiased	5.63	23.27	0	5.16	5.16	5.04	6.02	6.27	6.31	5.39	5.39	5.36	5.74	5.6	5.57	5.29	5.56	5.15	5.78	5.87	5.86	5.55	5.44	5.44	6.15	6.27	6.34	5.53	5.34	5.45	5.61	5.6	FALSE	FBgn0035960	CG4942	metabolic process,mitochondrion	1641092_at	4	4	4	4	4	4	4	ovary
154857_at	FxG	unbiased	7.2	43.48	1.23E-005	7.46	7.38	7.3	6.79	6.63	6.96	7.32	7.31	7.23	6.8	6.75	6.79	7.16	7.43	7.03	6.81	6.82	7.01	7.59	7.76	7.81	8.1	7.96	7.7	7.2	7.13	7.44	6.69	6.55	FALSE	FBgn0032926	CG9243	metabolic process	1632466_at	4	4	4	4	4	4	4	ovary
154862_at	FxG	unbiased	7.94	28.62	0	8.54	8.31	8.46	7.92	7.5	7.58	9.06	8.54	8.97	8.19	8.18	8.05	8.36	8.22	8.33	6.97	6.76	6.61	7.58	7.79	7.84	6.87	7.01	7.46	8.47	8.45	8.65	7.84	7.87	FALSE	FBgn0013733	CG18076	structural molecule activity,multicellular organismal development,metabolic process,cell cycle,transcription	1633745_a_at	4	4	4	4	4	4	4	ovary
154872_at	FxG	unbiased	7.74	25.27	0	7.4	7.3	7.19	8.02	8.14	8.04	7.63	7.49	7.61	7.89	7.91	8.09	7.28	7.5	7.38	8.56	8.67	8.58	7.67	7.48	7.57	8.02	7.77	7.71	7.33	7.21	7.26	8.03	7.76	FALSE	FBgn0030768	CG9723	unknown	1641424_at	4	4	4	4	4	4	4	ovary
154885_at	FxG	unbiased	6.92	26.78	0	6.38	6.71	6.58	6.88	6.93	6.81	6.93	6.94	6.95	7.32	7.31	7.47	6.59	7.04	7.16	7.67	7.55	7.75	6.93	7.2	6.87	6.89	6.98	6.08	7.16	7.15	6.92	5.98	5.66	FALSE	FBgn0028743	CG5036	signal transduction	1628083_at	4	4	4	4	4	1	4	ovary
154930_at	FxG	unbiased	5.61	20.77	0.01	5.03	4.89	4.91	5.41	5.52	5.34	6.11	6	5.87	6.12	6.9	6.88	5.15	5.54	5.27	6.52	6.58	6.43	5.4	5.03	5.33	5.74	5.82	5.34	5.21	4.56	5.01	5.5	5.33	FALSE	FBgn0031484	CG3165	unknown	1625524_at	4	4	4	4	4	4	4	ovary
155003_at	FxG	unbiased	6.9	26.63	0	6.59	6.79	6.68	6.55	6.51	6.39	6.99	7.07	6.97	6.48	6.41	6.82	6.89	6.93	6.89	7.35	7.29	7.4	7.48	7.19	7.48	7.01	7.02	6.78	6.85	6.72	6.88	6.83	6.81	FALSE	FBgn0037924	CG14712	metabolic process,translation	1636994_at	4	4	4	4	4	4	4	ovary
155004_at	FxG	unbiased	5.51	39.42	3.00E-005	4.8	4.95	4.99	5.97	5.74	5.63	5.16	5.08	4.96	5.39	5.33	5.78	5.08	5.13	5.16	6.7	7.06	6.81	5.31	5.29	5.18	5.97	5.92	5.6	5.13	5.1	4.95	5.78	5.92	FALSE	FBgn0037814	CG6325	unknown	1628175_at	4	4	4	4	4	4	4	ovary
155032_at	FxG	unbiased	4.28	32.55	0	4.36	3.86	4.12	4.84	4.57	4.71	3.73	3.37	3.78	4.25	4.44	4.2	4.23	4.21	4.15	5.78	5.52	5.4	4.05	3.86	3.95	4.38	4.31	4.22	3.89	4	3.45	4.18	4.17	FALSE	FBgn0013563	CG6760	transport,cell cycle	1632434_at	4	4	4	4	4	2	4	ovary
