# Supplementary material for: Variable sexually dimorphic gene expression in laboratory strains of Drosophila melanogaster
Source: BMC Genomics. 2007 Dec 10;8:454. doi: 10.1186/1471-2164-8-454 (PMC2244638; doi:10.1186/1471-2164-8-454)
Supplement: Additional file 2 — Male by Genotype Supplementary Information. probe_id_affy1: Affymetrix Drosophila 1 probe identifiers. interaction: F × G = female interations; M × G = male interactions. expression: male-biased, female-biased, unbiased gene expression. AveExpr: Average Gene expression in samples. F: The F statistic calculated for Gender by Genotype interaction. adj.P.Val: The adjusted p.value after Bonferroni correction. France_M1 – Hikone_F2: Normalized log intensity values. Male_Only: Indicates whether the gene is expressed only in males. FBID: Flybase gene identifier. CG: DGC gene identifier. GO: Gene Ontology descriptor. probe_id_affy2: Affymetrix Drosophila 2 probe identifiers. BrainCall – MidgutCall: Flyatlas presence calls for tissue expression. tissue: Indicates whether the gene is expressed in either the testes or somatic tissue [file 1471-2164-8-454-S2.csv]

probe_id_affy1	interaction	expression	AveExpr	F	adj.P.Val	France_M1	France_M2	France_M3	France_F1	France_F2	France_F3	Antigua_M1	Antigua_M2	Antigua_M3	Antigua_F1	Antigua_F2	Antigua_F3	Glasgow_M1	Glasgow_M2	Glasgow_M3	Glasgow_F1	Glasgow_F2	Glasgow_F3	Cambridge_M1	Cambridge_M2	Cambridge_M3	Cambridge_F1	Cambridge_F2	Cambridge_F3	Hikone_M1	Hikone_M2	Hikone_M3	Hikone_F1	Hikone_F2	Male_Only	FBID	CG	GO	probe_id_affy2	BrainCall	HeadCall	HindgutCall	OvaryCall	TestesCall	AccCall	MidgutCall	tissue
141257_at	MxG	female	7.77	22.08	0	8.15	8	7.93	8.43	8.5	8.35	6.2	6.35	6.53	8	8.06	8.45	6.78	6.67	6.97	9.05	9.26	9.13	7.16	6.05	6.16	9.21	9.01	8.71	7.11	7.04	7.24	8.23	8.65	FALSE	FBgn0001142	CG2718	metabolic process,mitochondrion	1632852_s_at	4	4	4	4	4	4	4	testes
142167_at	MxG	female	7.18	24.22	0	7.08	6.93	6.98	8.03	7.97	7.99	6.09	5.94	6.36	7.67	7.79	7.93	6.68	6.76	6.82	7.65	7.79	7.55	6.44	6.27	6.23	8.01	7.92	7.84	6.7	6.98	6.58	7.73	7.67	FALSE	FBgn0031497	CG17259	metabolic process,translation	1638642_at	4	4	4	4	4	4	4	testes
142223_at	MxG	female	6.63	21.57	0.01	6.69	6.9	6.55	7.83	7.71	7.59	5.53	5.88	5.88	6.92	6.9	7.58	5.34	5.82	5.6	7.59	7.44	7.44	5.41	5.37	5.09	7.03	7.38	7.03	6.07	6.5	6.28	7.73	7.31	FALSE	FBgn0029801	CG15771	unknown	1631399_a_at	4	4	4	4	0	0	4	somatic
142434_at	MxG	female	8.82	32.08	0	8.88	8.77	9.06	9.55	9.54	9.56	7.83	8.15	7.9	9.09	9.04	9.31	8.01	7.96	8	9.23	9.17	9.43	8.11	7.71	8.1	9.66	9.45	9.46	8.64	8.85	8.57	9.55	9.31	FALSE	FBgn0035083	CG2803	structural molecule activity,multicellular organismal development	1624153_at	4	4	4	4	4	4	4	testes
142878_at	MxG	female	9.78	23.06	0	8.38	7.83	8.26	10.22	10	10.15	9.3	9.31	9.19	10.35	10.32	10.84	9.23	9.38	9.51	11.18	11.28	11.03	9.76	9.26	9.31	11.1	10.67	10.58	8.78	8.75	8.85	10.34	10.44	FALSE	FBgn0030932	CG6461	metabolic process,proteolysis	1624515_at	4	4	4	4	4	4	4	testes
143390_at	MxG	female	10.7	26.77	0	9.88	9.79	9.68	10.81	10.68	11.01	10.4	10.22	10.13	11.25	11.37	11.33	10.77	10.57	10.72	11.83	11.84	11.41	10.77	10.45	10.45	11.76	11.28	11.35	9.44	9.3	9.62	10.96	11.39	FALSE	FBgn0003887	CG9277	structural molecule activity,transport,cell cycle,multicellular organismal development	1624742_a_at	4	4	4	4	4	4	4	testes
143599_at	MxG	female	8.03	77.22	5.53E-008	8.36	7.99	7.99	8.98	9.13	9.17	7.57	7.78	7.63	8.54	8.57	8.98	6.16	6.05	6.2	8.19	8.43	8.04	7.63	7.51	7.68	8.81	8.64	8.84	7.43	7.64	7.36	8.75	8.71	FALSE	FBgn0010341	CG12530	metabolic process,signal transduction,multicellular organismal development	1633543_s_at	4	4	4	4	4	4	4	testes
143800_at	MxG	female	7.23	23.42	0	7.03	7.17	7.16	7.97	8.01	8.07	6.58	6.77	6.87	7.31	7.38	7.74	5.67	6.31	5.89	7.73	7.81	7.98	6.47	6.69	6.69	7.94	7.83	7.76	6.92	7.2	6.99	7.97	7.71	FALSE	FBgn0015338	CG5861	unknown	1641285_at	4	4	4	4	4	4	4	testes
143845_at	MxG	female	6.84	22.95	0	6.83	6.8	7.02	7.79	7.54	7.52	6.2	5.88	6.11	7.14	7.2	7.56	5.81	5.62	5.63	7.86	8.01	7.91	5.93	5.54	6.15	7.32	7.52	7.13	6.43	6.79	6.39	7.41	7.43	FALSE	FBgn0015797	CG6601	transport,signal transduction,multicellular organismal development	1629797_at	4	4	4	4	4	4	4	testes
143910_at	MxG	female	7.71	27.59	0	5.99	5.94	5.84	9.01	9.04	8.9	6.01	5.82	5.98	8.45	8.72	9.23	5.52	5.26	5.46	9.25	9.3	9.1	7.64	7.01	6.81	9.95	9.56	9.36	6.72	7.3	7.08	9.36	9.9	FALSE	FBgn0020224	CG7037	metabolic process,defense response,signal transduction,proteolysis,multicellular organismal development	1626708_at	4	4	4	4	4	4	4	testes
144584_at	MxG	female	7.64	29.43	0	7.76	7.68	7.64	8.86	8.87	8.77	6.45	6.88	7.16	8.11	8.04	8.53	6.56	6.09	5.85	8.82	8.75	8.96	6.24	5.51	5.66	8.82	8.93	8.83	6.84	7.15	6.78	8.68	8.45	FALSE	FBgn0040918	CG3576	metabolic process,transcription	1629286_s_at	4	4	4	4	4	4	4	testes
144884_at	MxG	female	6	46.04	7.27E-006	3.99	3.7	4.08	6.87	6.75	6.84	4.22	3.54	3.66	6.61	6.66	7.46	4.05	3.85	4.4	8.23	8.27	8.03	4.96	4.34	4.05	8.08	7.54	7.3	6.47	6.61	6.89	8.18	8.47	FALSE	FBgn0027259	CG1558	unknown	1624897_at	4	4	4	4	4	4	4	testes
144971_at	MxG	female	7.42	24.52	0	7.33	7.06	7.12	8.01	8.05	8.27	7.03	6.97	6.85	7.94	8.01	8.09	7.26	7.47	7.45	8.07	8	8.09	6.86	6.55	6.47	8.1	8.04	7.67	6.48	6.35	6.31	7.47	7.78	FALSE	FBgn0030433	CG4647	structural molecule activity,metabolic process,translation,mitochondrion	1623859_at	4	4	4	4	4	4	4	testes
145902_at	MxG	female	7.65	29.47	0	5.98	5.31	5.6	8.17	8	8.35	5.46	5.83	6.21	8.26	8.07	8.53	6.72	6.96	6.8	9.62	9.62	9.5	8	7.34	7.39	9.38	9.51	8.67	7.06	7.1	6.96	8.68	8.78	FALSE	FBgn0031822	CG9548	unknown	1634320_at	4	4	4	4	4	4	4	testes
145999_at	MxG	female	4.32	32.77	0	4.69	4.95	4.47	6.9	6.41	6.73	2.56	3.14	2.61	4.78	5.12	5.65	2.46	2.48	2.46	5.95	5.89	6.13	2.78	2.17	2.34	4.84	4.74	5.42	2.45	3.25	2.66	5.53	5.66	FALSE	FBgn0031969	CG7228	defense response	1634913_s_at	4	4	4	4	4	4	4	testes
146113_at	MxG	female	4.59	28.81	0	4.03	3.94	4.14	5.28	5.34	5.53	4.09	3.64	3.84	5.2	5.09	5.59	4.3	4.07	3.89	5.29	5.7	5.65	4.54	4.19	4.13	5.69	5.95	5.42	2.86	2.77	2.75	5.09	5.03	FALSE	FBgn0032168	CG13126	unknown	1632049_at	4	4	4	4	3	4	2	testes
146211_at	MxG	female	8.38	20.58	0.01	8.14	8.27	8.3	9.23	9.16	9.19	7.29	7.59	7.65	8.62	8.46	9.08	7.22	7.06	7.18	9.47	9.44	9.54	7.86	7.28	7.59	9	8.96	9.01	7.94	8.1	8.01	9.05	9.32	FALSE	FBgn0053129	CG33129	unknown	1624811_at	3	0	0	0	0	0	0	somatic
146882_at	MxG	female	7.21	25.76	0	7.42	7.1	7.07	8.12	8.14	7.99	6.27	6.34	6.37	7.9	8.04	8.19	5.76	6.2	5.95	8.06	8.41	8.34	6.17	5.56	5.26	8.21	8.12	8.27	6.21	6.44	6.4	8.33	8.44	FALSE	FBgn0029092	CG11804	defense response,signal transduction	1638738_s_at	4	4	4	4	4	4	4	testes
147985_at	MxG	female	5.69	29.3	0	5.67	6.05	5.99	6.69	6.66	6.68	4.69	5.42	5.38	5.89	5.64	6.02	3.21	3.93	3.5	6.62	6.62	7.05	4.34	4.92	5.53	6.33	6.31	5.95	5.62	5.53	5.79	6.67	6.32	FALSE	FBgn0035229	CG7852	unknown	1623043_s_at	4	4	4	4	4	4	4	testes
148216_at	MxG	female	9.52	23.26	0	9.21	9.3	9.33	10.4	10.37	10.3	8.73	8.96	8.88	9.79	10.01	10.18	8.33	8.32	8.43	10.59	10.59	10.65	8.86	8.31	8.45	10.21	10.28	9.98	9.03	9.18	9.06	10.31	10.15	FALSE	FBgn0035601	CG10640	metabolic process,proteolysis,cell cycle	1624782_a_at	4	4	4	4	4	4	4	testes
148431_at	MxG	female	5.65	26.45	0	5.54	5.43	5.46	7.69	7.59	7.49	3.99	4.27	4.2	6.61	7.02	7.39	3.39	2.95	2.99	7.51	7.65	7.63	4.29	3.23	3.5	6.69	6.88	6.56	3.77	4.85	4.1	7.62	7.61	FALSE	FBgn0035936	CG4999	defense response,signal transduction	1635267_s_at	4	4	4	4	4	4	4	testes
148469_at	MxG	female	9.1	45.03	8.92E-006	9.58	9.74	9.53	10.39	10.46	10.31	7.66	8.38	7.95	9.5	9.61	10.04	7.25	7.1	7.37	9.71	10.03	10.03	8.01	6.97	7.32	10.19	10.12	10.35	8.46	8.72	8.41	10.52	10.27	FALSE	FBgn0036007	CG3424	transport	1640075_a_at	4	4	4	4	4	4	4	testes
148484_at	MxG	female	9.37	59.7	6.45E-007	9.5	9.89	9.43	10.05	10.01	9.9	8.78	8.73	8.6	9.94	9.96	10.03	8.57	8.76	8.82	9.61	9.82	9.81	8.23	7.87	8.06	9.77	9.79	10.04	9.21	9.19	9.13	10.19	10.17	FALSE	FBgn0036030	CG6767	metabolic process	1634130_a_at	4	4	4	4	4	4	4	testes
149136_at	MxG	female	6.89	30.66	0	6.94	7.12	7.08	7.81	7.71	7.71	5.92	6.47	6.33	7.21	7.21	7.57	5.47	5.85	5.13	7.42	7.21	7.67	6.01	5.96	5.94	7.49	7.69	7.42	6.82	7.23	6.81	7.49	7.09	FALSE	FBgn0037009	CG5104	unknown	1625377_at	4	4	4	4	4	4	4	testes
149351_at	MxG	female	8.47	34.53	9.81E-005	6.33	7	6.59	8.97	9.09	9.03	8	7.92	7.96	8.62	8.79	9.2	7.65	7.65	7.34	9.74	9.81	10.07	8.84	8.2	8.32	9.49	9.26	9.08	8.14	8.25	8.13	9.02	9.14	FALSE	FBgn0037376	CG2051	metabolic process	1629635_at	0	0	0	0	0	0	0	somatic
149607_at	MxG	female	7.34	30.23	0	7.54	7.51	7.57	7.93	7.82	8.07	6.26	6.43	6.28	7.66	7.66	7.83	6.69	6.07	6.44	7.79	7.84	7.96	6.85	6.36	6.67	8.1	8.15	7.95	7.09	7.21	6.85	8.05	8.15	FALSE	FBgn0037779	CG12811	unknown	1640989_at	4	4	4	4	4	4	4	testes
149779_at	MxG	female	5.92	21.58	0.01	5.9	6	6.1	6.78	6.66	6.54	5.25	5.5	5.41	6.34	6.32	6.7	4.92	4.78	4.67	7.07	6.94	6.73	5.37	4.91	4.96	6.41	6.61	6.35	5.06	5.54	5.41	6.16	6.3	FALSE	FBgn0038053	CG18549	unknown	1624226_at	4	4	0	4	4	3	3	testes
150606_at	MxG	female	6.83	32.17	0	8.19	7.78	7.38	7.98	8.27	7.84	6.21	6.47	6.16	7.06	6.96	7.69	5.59	5.27	5.82	7.15	7	6.97	5.47	5.13	5.12	7.14	6.76	7.6	6.1	6.85	6.63	8.03	7.44	FALSE	FBgn0051092	CG31092	metabolic process,transport	1628032_a_at	4	4	4	4	4	4	4	testes
150800_at	MxG	female	6.43	26.51	0	5.41	5.56	5.62	6.97	6.88	7	6.55	6.59	6.59	7.67	7.64	7.43	5.67	5.47	5.16	7.34	7.22	7.17	5.84	5.26	5.2	6.76	6.85	6.7	5.81	6.11	5.79	7.08	7.02	FALSE	FBgn0039625	CG14517	metabolic process,translation	1626047_at	0	0	0	1	4	0	4	testes
150964_at	MxG	female	8.03	20.93	0.01	7.42	7.71	7.52	9	8.84	8.83	6.42	7.15	7	8.69	8.82	9.09	6.05	6.27	6.49	9.41	9.56	9.55	7.27	6.66	7.05	9.06	9.07	8.63	7.48	7.77	7.69	9.19	9.26	FALSE	FBgn0040206	CG1487	transport,signal transduction	1623793_at	4	4	4	4	3	4	4	testes
152568_at	MxG	female	5.94	60.9	5.34E-007	6.41	5.99	6.02	6.6	6.55	6.76	5.13	5.08	5.01	6.28	6.18	6.48	5.28	5.04	5.26	6.97	6.66	6.76	4.71	4.65	4.42	6.22	6.23	6.5	6.09	5.99	5.96	6.39	6.67	FALSE	FBgn0032864	CG2493	metabolic process,proteolysis	1629518_at	4	4	4	4	4	2	2	testes
153108_at	MxG	female	7.29	23.47	0	6.37	6.51	6.75	8.09	8	7.97	6.26	6.23	6.29	7.76	7.71	8.07	5.43	5.93	5.35	8.53	8.7	8.63	7.68	7.11	6.88	8.58	8.26	8.02	6.51	6.68	6.92	8.04	8.2	FALSE	FBgn0036710	CG6479	unknown	1635523_a_at	4	4	4	4	4	4	4	testes
153207_at	MxG	female	7	29.18	0	6.9	6.75	6.82	7.58	7.53	7.79	6.59	6.09	6.33	7.78	7.57	7.88	6.99	6.93	6.89	7.5	7.55	7.65	5.88	4.72	5.39	7.29	7.38	7.1	6.87	6.89	6.93	7.7	7.76	FALSE	FBgn0036557	CG5904	structural molecule activity,metabolic process,translation,mitochondrion	1639057_at	4	4	4	4	4	4	4	testes
153216_at	MxG	female	6.51	32.28	0	5.99	6.03	6.16	7.52	7.32	7.37	6.6	6.64	6.7	7.03	7.09	6.97	5.53	5.67	5.62	7.99	7.8	7.51	5.93	5.29	5.64	7.13	6.87	6.73	5.33	5.44	5.25	6.82	6.8	FALSE	FBgn0028648	CG8612	structural molecule activity,mitochondrion	1640761_at	4	4	4	4	4	4	4	testes
153546_at	MxG	female	7.15	50.32	3.20E-006	7.33	7.44	7.29	7.65	7.55	7.65	6.61	6.87	6.85	7.57	7.5	7.62	6.81	6.9	6.96	7.91	7.93	7.67	5.6	5.78	6	7.55	7.69	7.86	6.23	6.74	6.58	7.56	7.72	FALSE	FBgn0024238	CG8649	structural molecule activity,cell cycle	1623374_a_at	4	4	4	4	4	4	4	testes
153879_at	MxG	female	8.28	32.29	0	7.02	7.4	7.46	9.21	9.32	9.4	6.57	6.09	6.18	9.16	9.11	9.59	6.68	6.35	6.24	9.56	9.79	9.82	8.52	8.37	7.66	9.9	9.73	9.33	7.38	7.56	7.69	9.43	9.54	FALSE	FBgn0003346	CG9999	transport,signal transduction,cell cycle	1623819_at	4	4	4	4	4	4	4	testes
154209_at	MxG	female	7.81	20.84	0.01	6.56	6.76	6.74	8.62	8.55	8.76	7.02	7	6.79	8.63	8.62	8.92	6.71	6.92	6.45	9.13	9.17	9.23	7.67	7.39	7.57	9.08	9.05	8.56	6.51	6.42	6.54	8.56	8.66	FALSE	FBgn0037707	CG16788	metabolic process,transcription	1633915_at	4	4	4	4	4	4	4	testes
154264_at	MxG	female	12.38	28.57	0	11.61	11.6	11.73	12.77	12.72	12.81	11.9	12.12	12.03	12.97	12.99	13.1	12.13	12.19	12.19	12.99	13.01	13.04	12.09	11.78	11.93	12.98	13.1	12.94	11.52	11.63	11.45	12.82	12.81	FALSE	FBgn0028737	CG6341	metabolic process,translation	1634095_at	4	4	4	4	4	4	4	testes
154393_at	MxG	female	9.05	31.61	0	7.94	8.08	8.02	9.43	9.28	9.45	8.79	8.8	8.79	9.9	10.14	10.08	8.88	8.97	8.78	9.65	9.72	9.47	8.67	8.34	8.53	9.77	9.75	9.55	7.97	8.18	8.34	9.56	9.51	FALSE	FBgn0032138	CG4364	structural molecule activity,metabolic process	1632098_at	4	4	4	4	4	4	4	testes
154402_at	MxG	female	6.64	28.49	0	5.57	5.51	5.26	8.18	8.08	7.99	4.47	4.42	4.22	7.46	7.59	7.91	4.92	4.34	4.63	8.18	8.33	8.27	6.47	5.57	5.79	8.71	8.6	8.18	5.81	5.66	6	8.1	8.31	FALSE	FBgn0039589	CG9986	unknown	1627415_at	4	4	4	4	4	4	4	testes
154742_at	MxG	female	8.41	25.44	0	8.43	8.41	8.52	9.27	9.38	9.5	7.35	7.47	7.73	8.82	8.91	9.22	7.71	8.05	7.82	9.13	9.19	9.06	7.36	6.91	7.15	9.17	9.17	9.21	7.35	7.84	7.52	8.97	9.34	FALSE	FBgn0011744	CG7558	structural molecule activity,metabolic process,transport,cell cycle,multicellular organismal development	1623716_at	4	4	4	4	4	4	4	testes
141341_at	MxG	male	5.64	26.51	0	5.86	5.61	6.1	4.54	4.51	4.48	6.22	6.67	6.59	4.77	4.72	4.66	6.18	6.96	6.55	4.56	4.63	4.72	7.23	7.45	7.57	4.71	4.73	4.69	6.39	6.76	6.55	4.67	4.45	TRUE	FBgn0033848	CG13330	unknown	1632645_at	0	0	0	0	4	0	0	testes
141406_at	MxG	male	5.53	36.37	6.19E-005	7.6	7.57	7.31	5.98	5.46	5.44	5.6	5.69	5.82	5.06	5.1	4.39	7.23	6.78	6.69	4.17	4.32	3.82	5.15	5.46	5.4	4.13	4.29	5.04	5.82	5.59	5.55	4.84	4.98	FALSE	FBgn0037684	CG8129	metabolic process	1637971_a_at	1	4	4	0	0	0	4	somatic
141420_at	MxG	male	4.3	25.04	0	4.9	5.23	5.96	4.06	3.97	3.9	5.02	5.66	5.86	4.06	3.53	3.51	4.17	4.19	4.04	3.31	3.4	3.47	3.67	4.04	4.02	3.49	3.36	3.86	5.56	5.46	5.3	3.66	3.93	FALSE	FBgn0025620	CG13360	unknown	1641711_at	4	4	4	0	4	0	4	testes
141424_at	MxG	male	6.26	36.4	6.13E-005	7.62	7.35	7.6	3.56	3.63	3.53	8.93	9.2	9.05	3.99	3.86	3.78	9.11	9.04	9.2	3.68	3.85	3.9	7.99	8.36	8.26	3.96	3.9	3.83	9.27	8.36	9.29	3.73	3.72	TRUE	FBgn0035776	CG8564	metabolic process,proteolysis	1623295_at	0	0	0	1	4	4	0	testes
141527_at	MxG	male	7.94	24.29	0	9.6	9.12	9.31	8.05	8.12	7.85	8.05	8.37	8.2	7.52	7.33	7.08	8.34	8.19	8.4	6.96	6.48	6.45	6.8	7.61	7.4	6.5	7.32	7.81	9.18	9.17	9.1	7.84	8.09	FALSE	FBgn0023479	CG4821	metabolic process,transport,proteolysis	1624957_a_at	4	4	4	0	0	0	1	somatic
141665_at	MxG	male	5.78	50.52	3.08E-006	6.78	6.79	6.91	4.56	4.75	4.44	6.97	7.18	7.28	5.72	5.46	5.07	6.12	6.46	6	4.52	4.62	4.57	7.22	7.5	7.57	4.74	5.02	4.8	5.63	5.74	5.71	4.91	4.62	FALSE	FBgn0037060	CG10508	unknown	1623133_a_at	4	4	4	0	4	3	0	testes
142208_at	MxG	male	7.48	23.29	0	10.05	9.92	9.83	3.89	3.7	3.81	10.74	10.79	11.09	4.69	4.16	4.61	10.31	10.7	10.38	4.01	4.14	4.29	11.01	11.2	11.14	4.4	4.19	4.3	10.51	10.52	10.75	3.77	4.01	TRUE	FBgn0039190	CG5762	unknown	1638107_at	0	0	4	0	4	0	0	testes
142370_at	MxG	male	6.39	32.83	0	6.19	6.49	6.44	5.65	5.66	5.72	7.07	7.31	7.06	6.12	6.26	5.94	6.37	6.27	6.63	5.56	5.53	5.36	6.52	7.03	7.36	5.72	5.8	5.83	7.83	7.7	7.94	6.01	5.86	FALSE	FBgn0023441	CG8205	signal transduction	1630930_a_at	3	4	4	4	4	4	4	testes
142719_at	MxG	male	6.1	27.99	0	7.22	7.22	7.13	2.9	3.76	2.87	8.9	8.94	8.63	3.91	4.18	4.23	8.6	8.48	8.95	3.01	3.27	3.64	8.89	8.92	9.15	3.5	3.41	3.92	8.7	8.99	8.92	3.44	3.17	TRUE	FBgn0036186	CG6071	metabolic process,proteolysis	1623166_at	3	1	0	4	4	4	1	testes
143178_at	MxG	male	4.33	22.41	0	5.95	5.58	5.69	2.17	2.23	2.17	5.77	7.16	6.54	2.39	2.31	2.27	5.05	5.2	5.22	2.2	2.29	2.29	6.61	6.15	7.26	2.36	2.35	2.38	7.23	7.07	7.16	2.27	2.22	TRUE	FBgn0001112	CG1152	metabolic process,transport,behavior,multicellular organismal development	1626984_at	4	4	4	0	4	4	0	testes
143243_at	MxG	male	5.07	26.51	0	6.56	7.4	7.26	5.13	5.55	5.46	7.13	7.44	7.45	4.1	4.18	2.14	6.25	7.55	6.3	2.53	2.17	2.52	2.01	2.37	4.58	1.81	1.86	2.21	7.33	8.04	7.96	5.68	5.97	FALSE	FBgn0002571	CG8695	metabolic process	1624509_at	0	0	4	0	0	0	4	somatic
143289_at	MxG	male	6.39	129.2	3.60E-010	10.64	10.68	10.8	1.12	1.1	1.05	11.05	10.92	10.88	1.24	1.17	1.16	11.49	11.56	11.52	1.08	1.18	1.14	11.73	11.72	11.91	1.26	1.24	1.28	11.33	11.41	11.34	1.15	1.11	TRUE	FBgn0003034	CG17673	metabolic process,behavior,multicellular organismal development	1633023_at	0	2	0	1	4	4	0	testes
143463_at	MxG	male	7.06	41.17	2.02E-005	11.29	11.17	11.38	2	2.16	2.2	11.08	11.42	11.15	2.56	2.4	2.14	11.46	11.38	11.59	2.18	2.29	2.33	12.49	12.18	12.47	2.5	2.35	2.37	11.17	11.16	11.12	2.55	2.19	TRUE	FBgn0004414	CG14560	defense response	1632168_at	0	0	0	1	3	4	0	testes
143554_at	MxG	male	7.8	39.72	2.80E-005	7.23	7.56	7.43	6.47	6.31	6.42	7.62	8.04	7.69	6.95	7.14	6.4	8.82	8.96	9.08	6.64	6.13	6.28	9.63	9.72	9.88	7.66	8.21	6.93	9.14	9.29	9.21	7.74	7.7	FALSE	FBgn0005614	CG18345	transport,signal transduction	1633649_s_at	4	4	0	1	4	4	2	testes
143646_at	MxG	male	6.04	76.21	6.28E-008	5.32	5.3	5.04	4.9	4.43	4.55	7.15	6.84	7.07	5.89	5.82	5.46	7.59	7.8	7.98	5.3	5.65	5.49	8.07	7.98	7.55	5.72	5.92	5.55	6.02	5.64	5.47	4.49	5.29	FALSE	FBgn0011279	CG10436	transport,signal transduction	1627385_at	3	4	2	0	4	0	0	testes
143780_at	MxG	male	4.54	33.57	0	6.18	5.24	6.54	4.16	3.82	4.04	6.09	5.98	5.73	4.06	3.85	3.76	5.36	4.92	5.48	3.65	3.78	3.74	3.78	3.78	3.81	3.86	3.88	3.88	4.72	5.22	4.64	3.96	3.73	TRUE	FBgn0015034	CG2062	metabolic process,transport	1639539_at	0	4	4	0	0	4	4	somatic
143822_at	MxG	male	5.09	25.81	0	6.75	6.51	6.97	5.28	5.49	4.97	5.54	5.32	5.51	4.63	4.55	4.35	5.15	5.67	5.15	3.88	4.3	4.23	4.67	4.67	4.75	3.83	4.29	4.52	5.37	6.29	5.75	4.86	4.5	FALSE	FBgn0015576	CG1121	unknown	1635893_at	4	4	4	4	4	4	4	testes
143827_at	MxG	male	6.91	25.78	0	8.96	8.55	8.49	3.79	3.9	3.82	9.82	9.93	9.52	4.43	4.14	4.16	9.41	8.63	9.55	4.02	4.11	4.31	10.49	10.19	10.14	4.18	4.05	4.24	9.95	9.79	9.99	4	3.97	TRUE	FBgn0015586	CG3801	metabolic process,proteolysis	1631665_at	0	0	0	1	4	4	0	testes
143970_at	MxG	male	5.5	46.04	7.27E-006	6.32	6.67	6.17	4.63	4.56	4.53	7.77	7.73	7.67	5.17	5.39	5.24	6.08	6.12	5.96	3.8	3.88	4.15	5.08	5.12	5.99	3.95	4.39	4.32	6.62	6.48	6.39	4.45	4.75	FALSE	FBgn0023076	CG7391	metabolic process,signal transduction,behavior,multicellular organismal development,transcription	1631948_s_at	4	4	4	0	4	4	4	testes
143984_at	MxG	male	7.78	44.99	8.99E-006	9.92	10.08	10.03	3.43	3.85	3.42	11.16	11.02	11.2	4.6	3.96	4.4	11.56	11.66	11.59	4.4	4.08	4.3	11.26	11.64	11.33	4.75	4.73	4.59	11.4	11.31	11.39	4.29	4.18	TRUE	FBgn0023415	CG4605	behavior	1631200_at	0	0	0	0	2	4	0	somatic
144038_at	MxG	male	5.21	32.52	0	4.78	5.38	4.73	4.37	4.52	4.61	6.84	6.89	6.71	5.57	5.28	5.06	5.72	6.02	6.02	3.76	3.83	4.04	6.09	5.91	5.64	4.68	4.78	4.24	5.27	5.59	5.55	4.66	4.62	FALSE	FBgn0024963	CG7535	transport,signal transduction,synaptic transmission	1630897_at	4	4	1	0	0	0	0	somatic
144181_at	MxG	male	5.32	40.3	2.45E-005	6.1	6.31	5.98	4.58	4.54	4.68	6.68	6.55	6.47	5.15	5.11	4.89	5.35	5.49	5.31	4.4	4.4	4.63	5.2	5.69	5.3	4.45	4.56	4.66	6.09	6.31	6.11	4.53	4.81	TRUE	FBgn0027491	CG5387	metabolic process,cell cycle	1636914_at	4	4	0	0	4	0	0	testes
144260_at	MxG	male	6.29	21.88	0	8.14	8.29	8.26	3.22	3.24	3.22	9.35	9.61	9.62	3.68	3.59	3.44	8.56	8.82	8.8	2.82	3.17	3.56	8.91	9.57	9.56	3.56	3.45	3.66	9.02	9.02	9.23	3.43	3.52	TRUE	FBgn0028848	CG7311	metabolic process,transport,mitochondrion	1626067_a_at	0	0	0	0	4	0	0	testes
144286_at	MxG	male	6.61	331.55	2.76E-014	9.59	10	9.95	3.55	3.65	3.57	9.96	10.17	9.82	3.88	3.77	3.73	6.53	6.65	6.8	3.68	3.75	3.76	9.94	10.24	10.05	3.81	3.79	3.86	9.9	9.75	10.23	3.72	3.67	TRUE	FBgn0028881	CG4218	unknown	1628228_at	0	0	0	0	4	0	0	testes
144368_at	MxG	male	5.64	22.21	0	6.78	7.32	7.08	3.62	3.88	3.76	7.4	7.62	7.64	4.01	3.91	4.04	6.42	6.69	6.34	3.92	4.05	4.14	7.46	7.85	7.89	4.02	3.88	3.87	7.49	7.06	7.71	3.87	3.71	TRUE	FBgn0040368	CG32859	metabolic process,translation	1623501_at	0	0	0	0	4	0	0	testes
144415_at	MxG	male	5.22	21.27	0.01	5.96	6	5.93	3.97	4.09	3.99	6.36	6.43	6.84	4.23	4.14	4.19	5.7	4.55	5.41	4.11	4.19	4.28	6.92	7.31	6.6	4.24	4.18	4.27	6.53	6.49	6.11	4.17	4.15	TRUE	FBgn0040356	CG12498	unknown	1637447_at	0	0	0	0	4	0	0	testes
144614_at	MxG	male	3.77	30.64	0	5.42	5.71	5.71	3.42	3.48	3.4	3.46	3.79	3.95	3.39	3.44	3.07	4.14	3.49	3.54	2.86	2.59	2.93	3.49	3.86	3.74	2.8	3.28	3.26	4.18	5.25	5.18	3.22	3.14	FALSE	FBgn0029898	CG14439	transport	1627293_at	4	4	4	0	2	0	4	somatic
144643_at	MxG	male	5.76	20.34	0.01	7.68	8.01	7.75	3	3.07	3.12	8.28	8.5	8.68	3.44	3.18	3.13	7.49	7.81	7.49	3.15	3.16	3.33	8.38	9.12	8.82	3.24	3.37	3.23	8.25	7.9	8.28	3.13	3.1	TRUE	FBgn0029940	CG1958	unknown	1638870_at	1	0	1	0	4	0	0	testes
144657_at	MxG	male	4.41	27.47	0	5.15	5.58	5.51	3.4	3.62	3.57	4.9	5.52	4.92	3.75	3.59	3.67	4.31	4.06	3.85	3.61	3.68	3.57	4.99	5.41	5.11	3.73	3.7	3.75	5.87	5.5	6.37	3.67	3.51	TRUE	FBgn0029963	CG10920	transport,mitochondrion	1638483_at	0	0	0	0	4	1	0	testes
144811_at	MxG	male	4.29	23.9	0	4.92	4.19	4.56	3.44	3.47	3.24	4.81	5.45	5.41	3.79	3.7	3.63	4.23	4.18	4.18	3.48	3.65	3.78	5.5	5.87	5.5	3.67	3.59	3.59	4.93	5.23	5.41	3.54	3.51	TRUE	FBgn0030215	CG15296	unknown	1632336_at	2	2	3	2	4	3	3	testes
144872_at	MxG	male	5.05	58.03	8.42E-007	5.86	6.53	5.87	4.18	4.33	4.18	4.7	4.9	5.24	4.63	4.47	4.45	4.6	4.66	4.68	4.36	4.48	4.61	5.79	6.17	6.12	4.54	4.56	4.51	6.47	6.31	6.43	4.44	4.26	TRUE	FBgn0030296	CG15196	unknown	1637621_at	2	0	1	0	4	0	1	testes
144923_at	MxG	male	5.8	41.36	1.94E-005	6.75	6.9	6.73	3.69	4.01	3.68	7.24	7.69	7.8	4.1	3.97	4.13	7	7.34	7.15	3.87	4.11	4.14	8.32	8.55	8.36	4.03	4.18	4.01	7.36	7.38	7.75	3.93	3.97	TRUE	FBgn0030376	CG2750	cell cycle	1633373_at	0	0	0	0	4	0	1	testes
145008_at	MxG	male	1.7	45.41	8.26E-006	2.88	2.51	2.53	1.22	1.27	1.11	2.27	2.43	2.39	1.17	1.09	1.39	1.53	1.53	1.53	0.99	1.03	1.04	1.52	1.54	1.95	1.07	1.05	1.25	2.55	2.94	2.78	1.46	1.23	TRUE	FBgn0030485	CG1998	metabolic process	1632313_at	4	4	4	4	4	4	4	testes
145042_at	MxG	male	6.03	20.27	0.01	6.96	6.97	7	4.24	4.39	4.23	7.72	7.64	7.87	4.66	4.58	4.52	7.17	7.18	7.11	4.43	4.51	4.61	7.92	8.36	7.83	4.57	4.61	4.54	7.29	7.21	7.92	4.49	4.34	TRUE	FBgn0030536	CG11068	unknown	1636435_at	1	0	1	0	4	1	4	testes
145178_at	MxG	male	9.04	20.69	0.01	10.3	9.94	10.35	8.83	8.69	8.62	9.42	10	9.82	7.8	8.01	7.72	10.65	10	10.25	8.44	8.12	8.01	8.5	9.06	8.84	6.65	7.74	7.04	10.84	10.79	10.41	8.71	8.68	FALSE	FBgn0030737	CG9914	structural molecule activity,metabolic process	1627854_at	4	4	4	4	3	4	4	testes
145273_at	MxG	male	4.8	24.34	0	5.02	4.77	4.97	4.12	4.39	4.3	6.55	6.41	6.84	5.16	5.35	4.75	5.64	6.13	5.24	3.36	3.09	4.06	5.28	5.97	5.13	4.3	4.08	4.22	4.47	4.33	4.39	3.35	3.64	FALSE	FBgn0030887	CG6867	structural molecule activity,transport	1624485_at	4	4	4	0	1	0	0	somatic
145501_at	MxG	male	4.61	29.14	0	5.33	5.3	4.64	3.35	3.47	3.35	4.65	4.78	5.05	3.76	3.64	3.58	6	5.46	5.45	3.51	3.62	3.69	6.54	6.67	6.39	3.7	3.69	3.69	6.04	5.42	6.03	3.56	3.48	TRUE	FBgn0031208	CG11023	metabolic process,transport,proteolysis	1633327_at	0	0	0	0	4	0	0	testes
145559_at	MxG	male	4.95	20.8	0.01	5.85	5.99	5.64	4.5	4.43	4.56	6.67	6.7	6.65	5.04	5.49	4.67	5.27	4.89	5.18	3.09	2.98	3.15	4.32	4.88	4.84	3.27	3.3	4.47	5.9	6.68	6.34	4.6	4.24	FALSE	FBgn0031306	CG4577	unknown	1640944_at	4	4	4	0	0	0	4	somatic
145580_at	MxG	male	5.75	36.31	6.28E-005	5.78	6.5	6.12	3.72	3.83	3.64	7.28	7.31	7.33	4.49	4.94	4.42	6.63	6.8	6.81	4.4	4.23	4.27	7.39	7.97	8.06	4.39	4.52	4.39	7.58	7.62	7.77	4.23	4.45	TRUE	FBgn0031337	CG14346	unknown	1625918_a_at	0	0	0	0	4	0	0	testes
145602_at	MxG	male	5.31	29.73	0	7.79	8.28	8.01	2.06	2.16	2.13	7.98	7.97	8.09	2.42	2.46	2.37	7.31	7.44	6.65	2.46	2.46	2.37	8.27	8.52	8.59	2.58	2.38	2.77	8.7	8.49	8.59	2.29	2.33	TRUE	FBgn0031367	CG15623	cell cycle	1626651_at	0	0	0	0	4	0	0	testes
145619_at	MxG	male	3.72	30.01	0	4.39	4.88	4.39	2.73	2.83	2.72	4.85	5.07	4.73	3.12	2.99	2.94	3.49	3.28	3.46	2.84	2.95	3.13	5.47	5.71	4.81	3.07	3.08	3.04	4.39	3.57	4.2	2.93	2.84	TRUE	FBgn0031388	CG12674	unknown	1635076_at	0	0	0	0	4	4	0	testes
145630_at	MxG	male	5.62	41.69	1.81E-005	6.06	6.72	5.89	3.89	4.02	3.73	6.65	6.75	6.54	4.3	4.17	4.14	6.98	7.38	7.23	4.05	4.18	4.24	7.96	7.89	7.97	4.23	4.26	4.22	7.09	7.26	7.03	4.1	4	TRUE	FBgn0031409	CG4271	metabolic process,proteolysis	1627138_at	2	1	1	2	2	4	3	somatic
145641_s_at	MxG	male	3.16	224.04	1.46E-012	2.51	2.51	2.39	2.37	2.12	1.99	2.97	3.54	3.16	2.65	2.51	2.51	3.09	2.81	2.73	2.39	2.5	2.59	5.32	5.7	5.76	2.58	2.6	2.65	4.85	4.91	5	2.58	2.46	TRUE	FBgn0031426	CG18641	metabolic process	1623834_at	0	0	2	0	4	0	0	testes
145645_at	MxG	male	4.62	28.76	0	4.42	5.11	5.15	3.26	3.43	3.13	6.51	7.01	6.99	3.71	3.71	3.49	5.32	5.12	5.27	3.28	3.31	3.58	5.67	6.52	5.99	3.4	3.33	3.57	5.91	5.62	5.32	3.48	3.36	TRUE	FBgn0031430	CG3528	unknown	1630645_at	0	0	0	0	4	0	0	testes
145653_at	MxG	male	3.76	20.06	0.01	4.39	4.63	3.56	3.04	3.2	3.11	3.35	3.86	3.85	3.28	3.25	3.22	3.48	3.89	3.44	3.1	3.21	3.21	4.65	5.33	5.25	3.43	3.34	3.25	4.73	4.7	5.16	3.13	3.08	TRUE	FBgn0031440	CG15395	unknown	1631653_at	0	0	0	0	4	0	0	testes
145691_at	MxG	male	5.72	24.57	0	7.63	7.86	7.83	3.6	3.68	3.61	7.41	7.58	7.61	3.97	3.84	3.77	6.94	7.24	6.83	3.71	3.82	3.89	7.75	8.15	7.99	3.81	3.91	3.95	7.42	7.21	7.49	3.8	3.7	TRUE	FBgn0031504	CG15403	unknown	1625184_at	0	0	0	0	4	0	0	testes
145710_at	MxG	male	3.97	32.59	0	4.47	5.42	4.61	2.79	2.89	2.82	5.26	5.65	5.58	3.1	3	2.96	3.9	3.24	3.42	2.89	2.99	3.02	5.01	5.62	5.84	3.07	3.04	3.07	5.31	5.1	5.28	2.96	2.92	TRUE	FBgn0051952	CG31952	unknown	1628401_at	0	0	0	0	4	0	0	testes
145769_at	MxG	male	5.12	51.34	2.65E-006	5.96	6.71	5.86	2.14	2.36	2.31	8.58	8.65	8.38	2.47	2.8	2.41	6.66	6.81	7.28	2.48	2.55	2.41	8.31	8.8	8.92	2.6	2.78	2.46	7.03	7.66	7.71	2.63	2.61	TRUE	FBgn0031617	CG15635	metabolic process,multicellular organismal development	1633548_at	0	0	0	0	0	4	0	somatic
145774_at	MxG	male	4.6	95.14	7.31E-009	6.33	6.25	6.38	3.47	3.58	3.45	4.34	4.52	4.41	3.92	3.75	3.68	5.29	5.86	5.6	3.67	3.83	3.85	5.73	5.81	5.98	3.82	3.82	3.81	5.11	4.8	5.05	3.71	3.59	FALSE	FBgn0031623	CG15632	metabolic process,cell cycle,transcription	1624194_a_at	0	0	0	0	4	3	0	testes
145814_at	MxG	male	6.42	138.11	1.86E-010	7.43	7.87	7.54	3.49	3.54	3.54	8.47	8.86	8.88	3.85	3.74	3.7	9.59	9.31	9.61	3.6	3.69	3.87	10.26	10.08	10.42	3.77	3.79	3.75	8.59	8.84	8.73	3.65	3.58	TRUE	FBgn0031691	CG14034	metabolic process	1627620_at	0	0	0	0	2	4	0	somatic
145838_at	MxG	male	6.98	29.64	0	9.97	10.61	10.32	2.78	2.83	2.75	10.9	10.95	10.98	3.03	2.92	2.95	10.51	10.8	10.48	2.82	2.92	2.94	11.42	11.53	11.6	3	2.97	3.45	10.46	10.17	10.46	2.88	2.85	TRUE	FBgn0031728	CG7235	metabolic process,transport,multicellular organismal development,mitochondrion	1626179_s_at	0	0	0	0	4	0	0	testes
145897_at	MxG	male	7.44	21.36	0.01	8.01	7.64	7.88	6.97	7.03	6.73	7.35	8.33	7.5	6.97	7.26	6.93	7.56	7.76	7.78	6.23	5.94	6.05	6.93	7.04	7.72	5.78	6.42	7.5	9.66	9.78	9.75	7.64	7.51	FALSE	FBgn0031810	CG9511	unknown	1631604_at	4	4	4	0	2	0	0	somatic
145925_at	MxG	male	4	23.85	0	5.17	5.95	6.3	3.53	3.47	3.02	4.6	5.07	4.97	3.67	3.72	3.21	3.74	3.72	3.8	2.98	3.35	3.04	3.4	3.51	4.47	3.42	3.14	3.3	5.06	5.15	4.85	3.2	3.33	TRUE	FBgn0031857	CG11321	unknown	1630201_a_at	0	4	4	0	0	4	0	somatic
145965_at	MxG	male	5.53	99.94	4.51E-009	6.46	6.15	6.32	3.39	3.44	3.37	7.17	7.36	7.5	3.72	3.59	3.54	7.76	7.54	7.9	3.47	3.59	3.65	8.54	8.73	8.31	3.65	3.97	3.64	6.71	6.97	6.98	3.54	3.45	TRUE	FBgn0083141	CG6717	metabolic process,proteolysis	1629574_at	1	0	0	0	2	4	0	somatic
145978_at	MxG	male	6.72	21.94	0	8.53	8.89	8.75	4.43	4.57	4.54	7.91	8.35	8.23	4.63	4.4	4.39	8.69	8.54	8.55	4.57	4.38	4.44	9.18	9.78	9.36	4.49	4.6	4.42	9.41	8.78	9.33	4.36	4.28	TRUE	FBgn0031941	CG7211	metabolic process,transport,mitochondrion	1626168_at	0	1	3	0	4	1	0	testes
145981_at	MxG	male	5.14	29.87	0	5.14	6.1	5.78	3.3	3.36	3.25	7.17	7.22	7.22	3.63	3.52	3.48	6.34	6.04	6.35	3.39	3.5	3.57	6.77	7.47	7.41	3.61	3.56	3.6	7.42	6.89	7.22	3.46	3.37	TRUE	FBgn0031944	CG7196	unknown	1625799_a_at	0	1	0	0	4	0	0	testes
145985_at	MxG	male	4.64	24.26	0	5.26	5.62	5.08	3.71	3.79	3.78	5.43	5.92	5.76	4	3.89	3.84	4.12	4.62	4.46	3.76	3.84	3.94	5.09	5.74	5.19	3.89	3.91	3.89	5.67	6.21	6.46	3.83	3.79	TRUE	FBgn0031952	CG7134	metabolic process,cell cycle	1633153_at	4	4	4	4	4	2	1	testes
146016_at	MxG	male	6.35	96.73	6.21E-009	8.19	7.84	7.84	3.69	3.79	3.68	8.9	8.82	8.42	4	3.91	3.91	9.44	9.07	9.38	3.81	3.89	3.92	10.2	9.93	9.7	4.02	3.95	3.96	7.24	7.27	7.79	3.87	3.79	TRUE	FBgn0028987	CG8137	metabolic process,proteolysis	1631670_at	0	0	0	1	4	4	0	testes
146048_at	MxG	male	4.83	30.55	0	5.59	6.87	6.73	2.71	2.82	2.72	7.23	7.46	7.16	2.98	2.9	2.88	4.94	5.43	5.38	2.8	2.89	2.88	6.87	7.53	6.86	2.95	2.93	2.97	7.45	7.16	7.39	2.88	2.84	TRUE	FBgn0032065	CG12438	unknown	1627867_at	1	0	0	0	4	0	0	testes
146129_at	MxG	male	4.48	27.74	0	4.71	3.63	4.09	3.58	3.71	3.56	5.76	5.02	5.57	3.97	3.86	3.81	4.72	5.81	5.1	3.72	3.84	3.87	6.1	6.82	6.93	3.86	3.89	3.91	3.92	4.17	4.68	3.72	3.64	TRUE	FBgn0032192	CG5731	metabolic process	1635163_at	3	4	1	1	4	4	2	testes
146173_at	MxG	male	7.99	27.03	0	10.99	11.25	10.76	3.81	4.11	3.92	11.53	11.5	11.19	4.14	4.06	4.23	11.51	11.62	11.8	4.08	4.06	4.38	12.38	12.26	12.39	4.33	4.63	4.53	11.08	11.53	11.36	4.33	4.05	FALSE	FBgn0051872	CG31872	metabolic process	1636087_at	0	0	0	0	2	4	0	somatic
146175_at	MxG	male	7.12	98.51	5.20E-009	10.48	10.85	10.78	2.06	2.1	2.08	11.76	12.06	11.58	2.26	2.17	2.19	12	12.29	12.26	2.08	2.16	2.18	12.5	12.51	12.5	2.25	2.23	2.27	11.49	11.57	11.33	2.18	2.16	TRUE	FBgn0032275	CG17097	metabolic process	1625892_a_at	0	0	0	1	3	4	0	testes
146210_at	MxG	male	5.94	115.59	1.08E-009	7.4	7.17	7.33	3.33	3.49	3.33	7.47	7.45	7.66	3.73	3.63	3.56	8.56	8.39	8.77	3.45	3.54	3.46	8.48	8.72	8.62	3.87	3.65	3.74	8.74	8.77	8.88	3.56	3.43	TRUE	FBgn0032318	CG14072	unknown	1636826_at	0	0	0	0	4	4	0	testes
146233_at	MxG	male	5.33	20.05	0.01	6.95	6.94	7.02	4.5	4.86	4.85	5.31	5.44	5.76	4.52	4.45	3.99	6.83	6.65	6.49	3.59	4.28	4.32	4.77	5.19	5.14	3.75	4.25	5.24	6.4	7.15	7.23	4.36	4.44	FALSE	FBgn0040211	CG4779	metabolic process	1633492_at	0	4	0	0	0	0	0	somatic
146382_at	MxG	male	5.19	58.01	8.44E-007	5.6	5.91	5.88	4.32	4.43	4.32	6.88	7	6.98	4.71	4.58	4.53	6.36	5.85	6.21	3.96	4.11	4.42	5.79	6.47	6.11	4.31	4.63	4.63	4.68	4.67	4.45	4.53	4.1	TRUE	FBgn0032609	CG13280	unknown	1640795_at	0	0	0	0	4	0	0	testes
146421_at	MxG	male	5.38	21.91	0	6.17	6.57	6.56	4.09	4.35	4.17	5.61	6.11	6.22	4.51	4.43	4.42	5.71	5.92	5.62	4.34	4.42	4.44	7.06	7.23	6.65	4.48	4.48	4.49	6.3	6.36	6.47	4.46	4.36	TRUE	FBgn0032660	CG15150	unknown	1623844_at	1	0	0	0	4	0	0	testes
146477_at	MxG	male	6.56	67.97	1.88E-007	8.6	8.93	8.97	2.94	2.95	2.87	10.21	10.23	10.35	3.24	3.11	3.06	9.71	9.85	9.76	3.02	3.11	3.19	10.33	10.51	10.35	3.2	3.19	3.21	9.76	9.52	10.07	3.11	2.95	TRUE	FBgn0032755	CG17344	unknown	1635353_at	0	0	0	0	0	0	0	somatic
146524_at	MxG	male	6.2	24.16	0	7.74	7.71	7.83	3.57	3.43	3.69	8.31	8.17	8.4	4.42	4.14	4.25	8.92	9.16	8.91	3.52	3.24	3.65	8.38	8.9	8.83	3.8	3.91	3.35	8.79	8.7	8.94	3.53	3.59	TRUE	FBgn0032834	CG13965	unknown	1634569_at	0	0	0	0	2	4	0	somatic
146528_at	MxG	male	5.99	23.62	0	7.28	7.04	7.93	7.02	6.51	7.11	6.44	6.83	7.18	5.3	5.19	5.06	6.03	6.46	6.07	3.76	4.45	3.51	4.35	4.73	5.6	3.43	3.96	5.51	8.49	8.88	8.32	5.75	5.49	FALSE	FBgn0032839	CG10659	unknown	1633147_at	0	0	0	0	0	0	4	somatic
146547_at	MxG	male	7.41	119.93	7.51E-010	9.47	9.42	9.35	3.18	3.21	3.15	10.84	11.14	10.65	3.51	3.96	3.35	11.56	11.34	11.62	4.06	3.66	3.92	12.48	12.44	12.41	3.42	3.77	3.88	10.81	10.83	11.05	3.28	3.25	TRUE	FBgn0032868	CG17472	unknown	1633079_at	0	0	0	0	3	4	0	testes
146555_at	MxG	male	7.5	62.17	4.39E-007	10.81	10.81	10.73	3.06	3.15	3.05	11.56	11.38	11.16	3.36	3.26	3.23	12.02	11.68	11.95	3.17	3.25	3.31	12.29	12.15	12.06	3.31	3.38	3.63	11.05	11.17	11.3	3.22	3.14	TRUE	FBgn0028986	CG9334	metabolic process,proteolysis	1635258_s_at	4	4	4	4	4	4	4	testes
146564_at	MxG	male	6.23	65.77	2.57E-007	8.07	8.49	8.39	3.47	3.29	3.45	9	9	9.17	4.22	3.98	3.97	7.28	7.83	7.32	3.2	3.45	3.36	9.31	9.69	9.73	3.91	3.88	4.12	8.42	8.23	8.49	3.95	3.88	TRUE	FBgn0053319	CR33319	unknown	1632140_at	0	0	0	0	4	0	0	testes
146666_at	MxG	male	3.9	45.5	8.11E-006	4.52	5.23	4.65	3.49	3.38	3.3	4.97	5	5.62	3.45	3.37	3.2	3.8	3.6	3.5	3.14	3.21	3.22	3.37	3.5	3.74	3.15	3.27	3.22	4.94	5.09	5.38	3.55	3.23	FALSE	FBgn0033054	CG14591	unknown	1640767_s_at	4	4	1	0	4	0	0	testes
146734_at	MxG	male	6.19	60.9	5.34E-007	8.37	8.17	8.15	3.31	3.22	3.11	8.76	8.97	8.91	3.47	3.61	3.57	8.65	8.82	9.04	3.5	3.59	3.98	9.69	9.5	9.77	3.48	3.39	3.62	7.96	8.1	8.17	3.33	3.39	TRUE	FBgn0033164	CG11112	unknown	1624777_at	0	0	0	0	0	4	0	somatic
146737_at	MxG	male	6.3	142.34	1.38E-010	7.73	7.84	7.88	3.19	3.24	3.34	8.6	8.54	8.33	3.85	3.45	3.58	9.34	9.16	9.35	3.57	3.71	3.75	9.75	9.83	9.92	3.68	3.8	3.88	8.65	8.75	8.84	3.57	3.55	TRUE	FBgn0033167	CG1701	unknown	1624099_at	0	0	1	0	2	4	0	somatic
146828_at	MxG	male	3.98	30.85	0	3.04	3.33	4.92	1.92	1.99	1.91	6.18	6.52	6.54	2.15	2.12	2.07	5.51	5.98	5.91	1.99	2.08	2.1	6.02	6.62	6.61	2.17	2.11	2.18	6.54	6.17	6.66	2.07	2.02	TRUE	FBgn0033322	CG8584	multicellular organismal development	1633421_at	0	0	0	0	4	0	0	testes
146902_at	MxG	male	5.22	73.74	8.61E-008	6.13	6.62	6.61	2.3	2.38	2.31	7.85	8.12	8.16	2.54	2.47	2.46	8.08	8.09	8.22	2.36	2.46	2.47	7.7	8.11	8.37	2.54	2.5	2.53	8.33	8.37	8.5	2.43	2.4	TRUE	FBgn0040092	CG1652	unknown	1626068_at	4	4	1	0	2	4	0	somatic
146916_at	MxG	male	6.02	37.94	4.23E-005	6.5	6.79	6.57	5.73	5.5	5.92	7.44	7.48	7.51	5.21	4.55	5.05	5.42	5.78	5.43	5.74	5.88	5.61	6.47	6.93	7.04	5.09	5.15	5.3	6.23	6.33	6.61	5.57	5.71	FALSE	FBgn0022382	CG15862	metabolic process,signal transduction,behavior,multicellular organismal development	1625594_s_at	4	4	4	4	4	4	4	testes
147163_at	MxG	male	6.22	30.72	0	7.04	6.69	6.42	4.58	4.77	4.55	7.63	7.61	7.84	5.04	5.02	4.91	7.87	7.74	7.86	4.77	4.98	4.99	8.27	8.38	8.03	4.99	4.96	4.93	7.07	6.49	7.33	4.88	4.65	TRUE	FBgn0033862	CG6209	unknown	1625485_at	0	0	0	0	0	0	0	somatic
147213_at	MxG	male	5.25	38.19	3.99E-005	6.6	7.26	7.17	3.85	3.92	3.77	6.48	6.85	7.12	3.97	4.05	3.97	5.19	4.98	5.06	4.01	4.09	3.99	6.39	7.28	7.06	4.05	4.03	4.01	6.49	6.22	6.58	3.96	3.93	TRUE	FBgn0033952	CG10143	metabolic process	1638647_at	0	0	0	0	4	0	0	testes
147240_at	MxG	male	4.2	40.89	2.15E-005	4.03	4.93	3.7	3.26	3.35	3	5.55	5.79	5.77	3.63	3.55	3.46	3.54	3.67	3.56	2.92	3.34	3.55	5.98	6.62	6.21	3.58	3.56	3.43	4.54	5.3	5.28	3.41	3.16	FALSE	FBgn0034007	CG8102	metabolic process,transport,mitochondrion	1627952_a_at	0	0	0	0	4	0	0	testes
147290_at	MxG	male	5.26	24.69	0	7.07	7.39	7.31	2.19	2.26	2.18	7.52	8.01	7.61	2.46	2.43	2.37	8.02	8.45	8.02	2.3	2.36	2.37	8.45	8.99	8.91	2.41	2.38	2.35	7.91	7.69	8.42	2.32	2.3	TRUE	FBgn0034097	CG3687	unknown	1629870_at	0	0	0	0	4	0	0	testes
147297_at	MxG	male	4.94	27.13	0	7.05	8.18	8.09	1.75	1.8	1.73	8.48	8.64	8.48	1.99	1.89	1.87	7.44	7.34	7.47	1.8	1.88	1.9	8.15	8.81	8.6	1.97	1.94	1.97	6.79	6.37	7.08	1.86	1.83	TRUE	FBgn0034105	CG7755	metabolic process,mitochondrion	1631872_at	0	0	0	0	4	1	0	testes
147305_at	MxG	male	4.77	115.86	1.06E-009	3.82	4.03	3.86	3.69	3.86	3.68	6.68	7.35	7.34	4.05	4.02	3.91	5.99	5.6	6.29	3.88	3.95	4.01	6.2	7.26	7.08	4.04	4.02	4.03	3.98	4	3.91	3.92	3.78	TRUE	FBgn0034122	CG15711	unknown	1632714_at	0	0	0	0	4	0	0	testes
147314_at	MxG	male	4.95	51.44	2.61E-006	5.26	5.13	5.02	3.83	3.97	3.81	5.92	5.01	5.89	4.24	4.09	4.1	4.59	4.79	5.16	3.95	4.04	4.2	7.38	7.58	7.24	4.18	4.16	4.1	6.08	5.61	6.4	4.04	3.9	TRUE	FBgn0034133	CG7813	metabolic process,transport,mitochondrion	1636218_at	0	0	0	0	4	0	0	testes
147329_at	MxG	male	4.03	138.8	1.77E-010	3.22	3.2	3.71	2.99	3.08	2.98	4.19	4.57	3.91	3.36	3.27	3.18	4.29	4.57	4.91	3.22	3.24	3.34	6.55	6.77	6.76	3.34	3.31	3.32	5.14	5	5.21	3.18	3.12	TRUE	FBgn0034154	CG5267	unknown	1641201_at	0	0	0	0	2	4	0	somatic
147477_at	MxG	male	5.99	33.12	0	6.63	7.47	8.17	3.38	3.49	3.34	8.42	8.81	8.08	3.73	3.67	3.54	8.67	8.53	8.7	3.48	3.57	3.68	9.5	9.5	9.51	3.66	3.66	3.66	7.23	7.43	7.14	3.54	3.5	TRUE	FBgn0034415	CG15116	metabolic process,defense response,response to toxin	1633617_at	0	0	0	0	2	4	0	somatic
147510_at	MxG	male	4.26	56.05	1.17E-006	3.52	4.11	3.88	3.32	3.5	3.52	4.96	5.49	4.84	3.66	3.75	3.51	4.86	5.59	5.18	3.65	3.71	3.79	5.87	6.84	6.16	3.79	3.82	3.79	3.77	3.71	3.67	3.59	3.67	TRUE	FBgn0034463	CG15125	unknown	1641315_at	0	0	0	0	4	0	0	testes
147584_at	MxG	male	4.35	30.28	0	4.51	5.01	5.09	2.72	2.66	2.61	5.33	5.57	5.87	3.05	3.07	2.98	5.17	5.72	5.54	2.71	2.81	2.74	6.39	7.24	6.95	3.08	3.17	2.9	5.92	5.45	5.87	3.01	2.98	TRUE	FBgn0034560	CG9235	metabolic process	1631848_at	0	1	2	0	4	0	0	testes
147634_at	MxG	male	5.6	53.25	1.89E-006	6.59	7.11	7.12	3	3.04	2.95	8.03	8.1	8.05	3.25	3.17	3.13	7.79	7.92	7.8	3.07	3.16	3.17	8.67	9.07	8.78	3.23	3.16	3.24	7.89	7.46	8.1	3.14	3.09	TRUE	FBgn0034658	CG7975	metabolic process,transport	1623175_at	0	0	0	0	4	0	0	testes
147710_at	MxG	male	4.92	22.47	0	4.32	4.26	5.39	3.45	3.6	3.4	5.9	5.95	5.46	3.85	3.74	3.73	7	7.27	6.62	3.73	3.73	3.78	6.68	7.92	7.49	3.73	3.99	3.81	5.15	4.84	6.4	3.73	3.69	TRUE	FBgn0034774	CG13526	signal transduction	1624508_at	1	0	0	0	4	0	0	testes
147736_at	MxG	male	3.82	40.01	2.62E-005	5.13	4.89	4.76	2.54	2.67	2.55	4.36	4.6	4.87	2.82	2.73	2.73	3.86	4	3.54	2.65	2.7	2.71	4.79	5.22	5.51	2.77	2.78	2.81	5.82	5.46	6.18	2.72	2.64	TRUE	FBgn0050194	CG30194	metabolic process,transport	1634809_s_at	0	4	4	0	4	0	4	testes
147741_at	MxG	male	4.41	28.84	0	5.2	5.73	6.02	2.01	2.21	2.08	6.51	6.59	6.9	2.31	2.27	2.29	5.95	5.7	5.69	2.1	2.19	2.31	6.42	7.32	7.05	2.26	2.25	2.38	7.15	7.07	7.46	2.28	2.2	TRUE	FBgn0034820	CG13538	unknown	1631767_at	0	0	0	1	4	0	0	testes
147756_at	MxG	male	4.46	107.71	2.17E-009	4.05	4.19	3.71	3.58	3.73	3.64	4.83	4.82	5.01	4.02	4.1	3.93	4.84	4.81	4.42	3.75	3.85	3.88	5.9	6.03	6.14	4.02	3.92	3.91	5.48	5.59	5.61	3.82	3.72	TRUE	FBgn0040063	CG13549	metabolic process,proteolysis	1627847_s_at	0	0	0	0	4	0	0	testes
147759_at	MxG	male	3.79	46.1	7.19E-006	4.53	4	4.08	2.32	2.75	2.3	3.91	3.92	3.92	2.8	2.58	2.54	4.27	5.25	4.1	2.47	2.5	2.82	6.33	6.41	6.61	2.74	2.65	2.88	5.34	5.16	5.72	2.54	2.41	TRUE	FBgn0034839	CG13540	unknown	1640601_at	2	3	1	2	4	0	0	testes
147763_at	MxG	male	3.58	32.82	0	3.56	3.66	3.19	2.58	2.76	2.61	3.05	3.02	3.2	2.99	3.01	2.96	4.66	4.09	3.66	2.84	3.01	3.06	4.85	5.45	4.56	3.18	3	3.11	5.91	4.9	5.15	2.96	2.89	TRUE	FBgn0050417	CG30417	signal transduction,multicellular organismal development	1640010_at	0	0	0	0	4	0	0	testes
147880_at	MxG	male	4.24	24.32	0	4.94	5.05	4.9	3.24	3.37	3.27	4.06	3.92	3.99	3.64	3.53	3.52	4.47	5.41	4.14	3.32	3.34	3.57	5.99	6	5.52	3.58	3.56	3.67	5.54	5.09	5.54	3.49	3.33	TRUE	FBgn0050161	CG30161	unknown	1630538_at	0	4	0	1	0	0	0	somatic
147903_at	MxG	male	6.94	27.44	0	9.1	8.93	9.24	7.08	7.43	6.9	6.39	6.69	6.75	5.93	5.91	6.15	7.76	5.99	7.28	4.56	4.67	4.79	8.13	8.39	8.55	5.42	5.91	6.12	9	8.53	8.42	5.78	5.46	FALSE	FBgn0035089	CG9358	metabolic process,signal transduction,multicellular organismal development	1632591_at	2	4	4	4	4	2	4	testes
147974_at	MxG	male	4.02	235.66	8.77E-013	3.93	3.79	3.2	2.95	3.08	2.98	4.36	4.7	4.91	3.32	3.2	3.17	3.29	3.29	3.32	3.11	3.17	3.25	6.84	6.63	6.86	3.29	3.24	3.24	5.76	5.68	5.85	3.15	3.08	TRUE	FBgn0035216	CG9168	unknown	1623190_at	0	0	0	0	0	4	0	somatic
147976_at	MxG	male	5.26	23.15	0	5.94	6.4	6.44	3.32	3.39	3.24	6.42	6.86	7.08	3.6	3.54	3.5	7.16	7.24	6.41	3.47	3.5	3.52	7.62	8.26	8.1	3.56	3.56	3.59	6.8	6.4	6.68	3.53	3.43	TRUE	FBgn0035218	CG9173	unknown	1635255_at	0	0	0	0	4	0	0	testes
147980_at	MxG	male	6.8	136.85	2.03E-010	9.7	9.79	9.84	2.78	2.87	2.77	10.85	10.92	11.14	3.17	3.06	2.96	9.39	9.54	9.2	2.89	3	3.04	11.14	11.5	11.39	3.07	3.06	3.11	10.55	10.25	10.51	2.94	2.87	TRUE	FBgn0028567	CG1014	transport	1627120_at	2	1	0	1	4	0	0	testes
148018_at	MxG	male	4.4	65.99	2.49E-007	3.31	3.56	3.55	3.08	3.21	3.1	5.41	5.81	6.05	3.45	3.34	3.23	5.34	5.75	5	3.24	3.34	3.35	6.3	6.44	6.66	3.43	3.42	3.37	5.49	6.25	6.58	3.3	3.17	TRUE	FBgn0035299	CG11815	unknown	1629862_at	0	0	0	1	4	0	0	testes
148019_at	MxG	male	3.59	32.42	0	4.5	4.99	4.83	2.93	2.83	3.08	4.19	4.77	4.58	2.88	2.93	2.95	4.21	4.82	3.75	2.57	2.41	2.56	3.01	3.03	2.99	2.4	2.84	2.84	5.13	5	4.76	3.16	3.21	TRUE	FBgn0035300	CG1139	metabolic process,transport	1636631_at	0	3	4	0	3	0	4	testes
148207_at	MxG	male	6.37	22.32	0	8.51	8.84	8.91	4.32	4.98	4.84	7.28	7.35	7.46	5.23	5.02	5.09	7.86	7.76	7.95	4.95	4.26	5.2	7.31	7.44	7.16	5.17	5.17	5.21	7.26	7.23	7.3	5.11	4.52	TRUE	FBgn0035584	CG17030	metabolic process	1626906_at	4	1	0	0	4	1	0	testes
148208_at	MxG	male	5.56	25.54	0	7.35	7.98	7.73	3.12	3.16	3.17	7.49	7.6	8.02	3.39	3.29	3.25	6.34	6.71	6.44	3.21	3.28	3.35	7.69	8.68	8.75	3.42	3.33	3.42	8.34	7.92	8.17	3.32	3.19	TRUE	FBgn0035585	CG12027	metabolic process,transport,mitochondrion	1623796_at	3	0	0	0	4	0	0	testes
148293_at	MxG	male	5.77	27.88	0	6.76	6.86	7.06	3.64	3.78	3.71	7.36	7.74	7.74	4.17	4.06	3.93	6.87	7.08	6.81	4.07	4.03	4.14	8.27	8.61	8.49	4.09	4.09	4.09	7.55	6.76	7.82	3.88	3.94	TRUE	FBgn0035724	CG10064	unknown	1631786_at	0	0	0	0	4	0	0	testes
148337_at	MxG	male	4.24	24.67	0	4.17	4.51	4.25	2.97	3.06	2.97	5.88	5.52	5.88	3.33	3.21	3.15	4.6	4.44	4.75	3.07	3.2	3.27	6.28	6.75	6.61	3.28	3.27	3.28	4.7	4.25	6.03	3.11	3.11	TRUE	FBgn0035786	CG16991	unknown	1622915_at	0	0	0	0	4	0	0	testes
148390_at	MxG	male	6.17	29.66	0	7.66	7.6	7.78	6.9	6.54	7.16	4.5	4.56	4.61	4.86	4.1	4.78	7.58	7.48	7.24	4.82	5.06	4.56	6.83	7.12	7.57	4.87	4.73	6.59	7.01	6.97	6.55	6.54	6.45	FALSE	FBgn0035868	CG7194	multicellular organismal development	1631098_at	4	4	4	4	4	4	4	testes
148450_at	MxG	male	4.87	33.06	0	3.03	3.05	3.08	3.04	3.18	2.82	6.23	5.22	6.24	4.58	4.91	3.96	6.96	6.43	6.54	3.87	4.07	3.42	5.39	6.96	6.4	4.31	5.3	4.48	5.84	6.36	6.56	4.2	4.95	FALSE	FBgn0035968	CG4484	metabolic process,transport	1639110_at	4	4	4	4	4	1	1	testes
148509_at	MxG	male	4.27	20.77	0.01	4.95	4.51	5.64	3.46	3.59	3.45	5.82	5.9	6.02	3.89	3.77	3.73	3.87	4.4	4.12	3.61	3.73	3.79	4.07	4.72	3.84	3.81	3.84	3.81	4.39	4.81	5.11	3.7	3.58	TRUE	FBgn0036070	CG8072	defense response	1635836_at	0	0	0	0	4	0	0	testes
148511_at	MxG	male	5.4	90.25	1.22E-008	7.51	8.05	7.99	2.71	3.07	3.03	4.83	5.38	5.44	3.71	3.38	3.46	7.41	7.37	7.62	3.3	3.15	3.4	7.39	8.11	7.82	3.81	3.56	3.54	8.12	8.22	8.49	3.36	3.4	TRUE	FBgn0036072	CG6628	defense response	1626334_at	0	0	0	0	4	0	0	testes
148609_at	MxG	male	5.15	53.07	1.95E-006	4.67	5.46	5.38	3.56	3.76	3.59	6.8	7.2	7.24	3.97	3.9	4.02	6.07	6.26	6.18	3.77	3.96	3.95	6.62	6.79	6.66	3.96	4.04	3.96	6.85	6.67	6.6	3.76	3.76	TRUE	FBgn0036214	CG7264	unknown	1624173_at	0	0	0	0	4	0	0	testes
148612_at	MxG	male	4.55	20.82	0.01	6.41	6.89	6.55	2.27	2.34	2.29	7.03	7.06	6.97	2.51	2.44	2.39	5.63	6.09	5.72	2.35	2.42	2.43	6.09	6.83	6.52	2.48	2.46	2.49	6.9	6.64	7.07	2.42	2.37	TRUE	FBgn0036217	CG5906	multicellular organismal development	1624457_at	0	0	0	0	4	0	0	testes
148616_at	MxG	male	3.69	43.77	1.16E-005	3.6	3.79	4.56	2.57	2.66	2.56	4.89	5.55	5.06	2.91	2.8	2.74	5.38	5.98	4.88	2.7	2.79	2.8	2.99	2.97	2.89	2.89	2.85	2.89	5.52	4.95	5.51	2.74	2.69	TRUE	FBgn0036221	CG11588	unknown	1625091_at	0	0	0	0	4	1	0	testes
148639_at	MxG	male	8.02	22.17	0	9.42	8.8	9.07	7.75	7.92	7.83	7.89	7.96	7.14	6.19	6.13	5.87	8.92	9.1	9.16	7.69	7.55	7.74	7.96	7.98	8.17	6.63	7.28	7.96	9.46	9.37	9.75	7.95	7.96	FALSE	FBgn0036262	CG6910	metabolic process	1639424_at	4	4	4	3	4	2	1	testes
148731_at	MxG	male	4.24	22.11	0	5.2	5.66	5.65	2.92	2.98	3.15	5.51	5.44	5.73	3.13	3.07	2.98	4.41	4.72	4	2.94	3.02	3.03	5.41	5.59	5.79	3.09	3.02	3.17	5.36	6.11	5.99	2.98	2.99	TRUE	FBgn0052137	CG32137	structural molecule activity,transport,cell cycle	1625087_a_at	4	4	4	4	4	4	4	testes
148800_at	MxG	male	5.29	86.17	1.91E-008	4.61	5.01	4.77	3.98	3.88	3.91	5.74	6.3	5.99	4.55	4.54	4.29	6.62	6.28	5.98	3.71	4	4.41	7.93	7.88	7.81	4.33	4.64	4.55	6.62	6.32	6.31	4.27	4.23	TRUE	FBgn0036495	CG33259	unknown	1635492_at	0	0	0	0	4	4	0	testes
148937_at	MxG	male	3.73	26.62	0	5.41	6.39	6.22	1.77	1.84	1.77	5.55	6.25	5.54	1.95	1.87	1.87	3.57	3.55	3.46	1.72	1.86	1.8	5.41	6.85	6.79	1.93	1.9	1.95	5.83	5.13	6.28	1.79	1.8	TRUE	FBgn0036705	CG13723	unknown	1629661_at	0	0	0	0	4	0	0	testes
148938_at	MxG	male	5.22	28.32	0	5.68	6.2	6.5	4	4.14	3.9	6.14	6.24	6.42	4.45	4.29	4.27	5.16	5.52	5.13	4.08	4.19	4.24	6.39	6.47	6.63	4.32	4.38	4.34	6.69	6.75	6.49	4.27	4.2	TRUE	FBgn0036706	CG6485	metabolic process,transport,mitochondrion	1633906_at	0	0	0	0	4	0	0	testes
148987_at	MxG	male	6.48	36.11	6.58E-005	8.43	8.43	8.39	3.53	3.88	3.59	8.77	8.79	8.76	3.89	4.11	3.72	8.88	8.76	8.93	3.78	3.89	4.01	9.53	9.63	9.77	4.08	3.86	3.75	8.99	8.91	9.23	3.84	3.75	TRUE	FBgn0036778	CG5137	metabolic process,transport	1634261_at	0	0	4	0	4	0	0	testes
149021_at	MxG	male	4.8	43.26	1.29E-005	4.83	4.64	5.32	3.9	4.05	3.91	4.94	4.54	5.49	4.39	4.18	4.11	4.88	4.73	5.29	4.05	4.1	4.17	6.68	7.05	7.2	4.21	4.18	4.14	5.38	5.29	5.42	4.1	4.02	TRUE	FBgn0036829	CG14076	unknown	1626540_at	0	4	0	2	4	0	0	testes
149022_at	MxG	male	5.49	33.18	0	6.71	7.37	7.12	3.57	3.7	3.57	7.52	7.86	7.8	3.93	3.85	3.81	6.94	6.99	6.79	3.7	3.82	3.83	6.02	6.63	6.01	3.89	3.87	3.89	7.61	7.37	7.58	3.78	3.69	TRUE	FBgn0036830	CG14077	metabolic process,transport,mitochondrion	1641311_at	0	0	0	0	4	0	0	testes
149115_at	MxG	male	7.11	21.16	0.01	11.53	11.85	11.66	2.06	2.15	2.06	11.04	11.56	11.15	2.37	2.27	2.23	11.5	11.73	11.38	2.16	2.28	2.29	11.54	11.1	11.64	2.34	2.31	2.35	12.58	12.41	12.16	2.25	2.18	TRUE	FBgn0036970	CG6289	metabolic process,proteolysis	1625773_at	4	0	0	0	4	4	0	testes
149154_at	MxG	male	6.04	102.49	3.53E-009	7.4	7.18	7.59	3.19	3.29	3.14	8.67	8.84	8.71	3.46	3.36	3.32	8.46	8.72	8.84	3.26	3.35	3.37	9.31	9.45	9.74	3.42	3.4	3.43	8.52	8.51	8.7	3.36	3.3	TRUE	FBgn0037036	CG10586	metabolic process,proteolysis	1639845_at	0	0	0	0	2	4	0	somatic
149158_at	MxG	male	5.68	22.93	0	8.35	8.93	8.91	2	2.27	1.99	8.83	9.02	8.94	2.49	2.4	2.3	7.9	8.47	8.31	2.2	2.29	2.12	9.46	9.66	9.72	2.36	2.17	2.46	8.96	8.71	9.03	2.11	2.33	TRUE	FBgn0037040	CG12983	unknown	1625673_at	0	0	0	0	4	0	0	testes
149318_at	MxG	male	3.45	20.65	0.01	4.08	4.63	4.63	2.63	2.82	2.82	4.65	4.91	4.44	2.97	3.23	2.87	4.27	4.33	3.55	2.63	2.8	2.8	3.3	3.31	3.44	2.72	3.12	2.97	3.45	3.37	3.74	2.82	2.87	TRUE	FBgn0037307	CG14666	transport,mitochondrion	1629677_at	0	0	0	3	0	0	0	somatic
149329_at	MxG	male	5.84	25.82	0	7.81	7.53	7.42	3.74	4.01	3.77	6.22	7.04	6.82	4.86	4.39	4.35	6.48	5.89	6.43	3.85	4.34	4.6	7.1	7.23	7.35	4.43	4.68	5.02	8.36	8.55	8.38	4.78	4.05	TRUE	FBgn0037323	CG2663	metabolic process,transport	1631323_a_at	0	1	0	0	0	0	0	somatic
149400_at	MxG	male	5.58	47.1	5.90E-006	5.1	5.98	4.9	3.77	3.88	3.78	7.31	7.85	7.55	4.07	3.97	3.93	7.35	7.07	7.89	3.75	3.96	3.96	7.87	8.13	8.36	4.01	3.99	4.02	7.39	6.9	7.39	3.94	3.87	TRUE	FBgn0037441	CG10284	unknown	1629480_at	0	0	0	0	1	4	0	somatic
149412_at	MxG	male	6.56	20.06	0.01	8.42	8.83	8.78	3.47	3.56	3.49	9.08	9.17	9.07	4.19	4.13	3.96	8.6	8.71	8.7	4.05	3.68	4.4	9.64	9.89	9.9	4.11	4.16	4.08	8.91	8.43	9.03	3.79	4.07	TRUE	FBgn0037458	CG15180	unknown	1625631_at	0	0	0	0	4	0	0	testes
149432_at	MxG	male	4.67	28.09	0	6.87	7.39	7.45	2.02	2.17	2.03	6.72	6.79	6.58	2.25	2.19	2.18	6.09	6.41	6.52	2.19	2.19	2.24	7.62	7.72	7.78	2.24	2.22	2.3	7.14	6.59	7.18	2.19	2.09	TRUE	FBgn0037486	CG14605	transport	1637271_a_at	0	1	1	0	4	1	2	testes
149459_at	MxG	male	4.09	88.7	1.45E-008	3.59	4.03	3.75	3.31	3.3	3.49	5.73	5.92	5.64	3.75	3.69	3.39	5.09	5.34	4.84	3.14	3.39	3.48	3.64	3.84	3.76	3.61	3.51	3.66	4.99	4.76	4.9	3.44	3.68	TRUE	FBgn0037520	CG18268	unknown	1631581_at	0	3	3	4	4	0	4	testes
149664_at	MxG	male	5.69	23.4	0	7.24	7.17	7.03	3.29	3.26	3.27	8.24	8.11	8.37	3.52	3.65	3.38	7.48	7.51	7.49	3.5	3.4	3.38	7.98	8.4	8.14	3.44	3.28	3.7	7.67	7.98	8.39	3.26	3.51	TRUE	FBgn0037862	CG4706	metabolic process,mitochondrion	1630300_at	0	0	0	0	4	0	0	testes
149747_at	MxG	male	3.74	88.05	1.55E-008	2.91	3.64	2.8	2.7	2.74	2.75	3.41	3.85	3.24	3.05	2.87	2.93	5.38	5.21	5.55	2.84	3	2.99	4.46	4.81	4.73	3.03	3.01	2.98	6.32	5.97	5.63	2.86	2.82	TRUE	FBgn0038009	CG17738	unknown	1634594_at	0	4	1	0	1	0	3	somatic
149838_at	MxG	male	4.24	23.78	0	7.2	6.19	6.74	4.79	4.44	4.73	3.88	4.58	4.28	2.94	3.23	2.86	5.1	4.64	4.62	3.48	3.79	2.88	3.15	3.78	3.71	3.14	3.82	3.87	5.19	5.24	3.77	3.23	3.74	FALSE	FBgn0038147	CG14375	unknown	1634960_at	4	4	4	1	2	0	4	somatic
149911_at	MxG	male	5.37	24.5	0	8.36	8.77	8.44	1.83	1.87	1.81	8.59	8.73	8.75	2.2	2.12	2.26	7.77	8.02	7.67	2.04	1.92	1.91	8.6	8.98	9.04	1.96	1.94	2.17	8.64	8.54	8.9	1.96	1.89	TRUE	FBgn0038248	CG7886	unknown	1624985_at	0	0	0	0	4	0	0	testes
149927_at	MxG	male	4.85	40.22	2.50E-005	4.11	4.45	4.15	4.07	4.21	4.05	5.28	5.37	5.47	4.53	4.41	4.35	4.47	4.98	4.58	4.26	4.37	4.47	6.24	6.71	6.6	4.43	4.45	4.39	6	5.18	6.48	4.32	4.17	TRUE	FBgn0038280	CG14861	unknown	1629535_at	0	0	0	0	4	0	0	testes
149963_at	MxG	male	5.4	20.64	0.01	6.29	6.8	6.59	3.87	3.96	3.93	6.19	6.24	6.57	4.29	4.36	4.01	6.01	6.26	5.43	3.95	4.02	4.01	7.13	7.5	7.64	4.26	4.03	3.85	7.33	6.82	7.16	4.18	3.78	TRUE	FBgn0038345	CG5213	metabolic process	1627725_at	0	0	0	0	4	0	0	testes
150115_at	MxG	male	5.49	23.21	0	6.13	6.85	6.46	3.59	3.77	3.63	7.42	7.14	7	4.09	3.96	3.9	6.29	6.56	6.22	3.9	3.86	4.17	7.33	7.63	7.47	4.03	4.02	4.03	7.46	7.08	7.64	3.81	3.72	TRUE	FBgn0038567	CG14316	unknown	1634319_at	0	0	0	0	4	0	0	testes
150137_at	MxG	male	4.2	33.96	0	5.07	5.35	5.77	3.22	3.35	3.13	3.98	4.36	4.37	3.96	3.75	3.75	4.2	4.48	4.46	3.45	3.47	3.98	5.58	5.99	6.01	3.82	3.88	3.69	3.82	4.37	3.55	3.73	3.25	TRUE	FBgn0038612	CG7676	unknown	1624357_at	1	0	0	1	4	0	0	testes
150184_at	MxG	male	3.22	151.66	7.32E-011	4.18	4.6	4.48	2.33	2.34	2.26	3.32	3	3.01	2.57	2.45	2.55	3.66	3.64	3.7	2.35	2.44	2.77	5.32	5.25	5.54	2.53	2.52	2.53	2.97	3.18	3.25	2.42	2.37	TRUE	FBgn0038691	CG5250	transport	1633343_at	0	0	0	0	4	0	0	testes
150193_at	MxG	male	6.45	23.01	0	7.52	7.75	8	4.99	4.73	5.53	9.8	9.74	9.6	5.02	5.07	3.95	9.3	9.74	8.84	4.87	4.81	4.82	5.14	5.18	7.16	3.55	2.94	4.83	8.62	8.95	8.36	3.98	4.22	FALSE	FBgn0038702	CG3739	metabolic process,proteolysis	1639272_at	0	0	0	0	0	0	4	somatic
150207_at	MxG	male	5.14	25.92	0	5.58	5.38	6.16	5.08	4.89	5.53	5.4	5.47	5.48	4.58	4.52	4.64	5.35	6.07	4.85	4.09	4.37	4.34	4.53	4.82	4.61	4.29	4.11	4.29	7.34	6.77	6.74	4.83	4.95	FALSE	FBgn0038719	CG16727	transport	1629718_at	0	0	0	0	4	0	0	testes
150218_at	MxG	male	5.05	24.36	0	4.61	4.56	4.92	4.07	4.26	4.35	5.68	5.71	5.83	4.43	4.36	4.18	5.8	6.06	5.47	4.41	4.05	4.07	6.46	6.65	6.64	4.87	4.93	4.6	5.72	4.82	5.84	4.47	4.69	TRUE	FBgn0038732	CG11391	metabolic process	1633179_at	0	4	0	0	0	0	0	somatic
150297_at	MxG	male	5.49	25.86	0	6.47	5.75	6.01	4.67	4.83	4.99	6.46	6.27	6.49	4.8	5.01	4.55	6.27	6.23	6.13	5.18	4.94	4.81	5.13	5.06	5.36	4.4	4.51	4.81	6.62	6.49	6.6	5.22	5.19	FALSE	FBgn0038858	CG5793	metabolic process	1631227_at	4	4	4	4	4	4	4	testes
150359_at	MxG	male	5.68	38.76	3.49E-005	5.69	6.31	5.69	3.76	3.95	3.76	7.84	7.76	7.81	4.56	3.95	3.88	7.35	7.67	7.57	3.81	3.9	3.9	7.42	7.97	7.63	4.02	4.08	4	7.42	7.18	7.7	3.9	4.17	FALSE	FBgn0038957	CG7059	structural molecule activity,metabolic process,transport	1624405_a_at	4	4	2	3	4	4	1	testes
150376_at	MxG	male	5.03	24.52	0	6.27	5.86	5.99	3.72	3.81	3.89	5.67	4.81	5.57	4.41	4.16	3.94	5.68	5.51	5.47	3.77	4.02	3.89	5.72	6.62	6.47	3.95	3.92	3.73	7.02	7.44	7.18	3.88	3.67	TRUE	FBgn0038986	CG5278	metabolic process	1630006_at	0	3	0	0	1	4	0	somatic
150402_at	MxG	male	3.49	43.71	1.17E-005	3.12	3.04	3.53	2.64	2.78	2.65	5.48	5.37	5.27	3	2.88	2.9	3.1	3.14	3.25	2.77	2.88	2.92	3.84	4.69	4.06	2.96	3	2.95	4.38	3.9	4.97	2.83	2.78	TRUE	FBgn0039029	CG4704	unknown	1626231_at	0	1	0	1	4	0	0	testes
150413_at	MxG	male	4.93	41.65	1.82E-005	6.98	7.62	7.39	2.22	2.31	2.21	7.51	7.63	8.01	2.54	2.41	2.37	5.91	6.3	5.91	2.32	2.41	2.46	7.31	7.83	7.88	2.49	2.47	2.49	7.93	7.57	7.67	2.36	2.32	TRUE	FBgn0039041	CG13838	unknown	1636128_at	0	0	0	0	4	0	0	testes
150450_at	MxG	male	4.68	31.9	0	5.93	5.67	5.58	4.1	3.71	3.68	6.37	6.34	6.32	3.87	3.77	3.73	5.24	5.59	4.73	3.56	3.55	3.77	3.87	4.37	4.9	3.72	3.82	3.63	6.02	6.14	6.33	3.78	3.58	TRUE	FBgn0039084	CG10175	unknown	1624700_a_at	0	4	4	4	4	0	3	testes
150514_at	MxG	male	5.36	70.31	1.36E-007	5.34	5.68	5.45	4.57	4.45	4.46	6.46	6.17	6.28	5.17	5.14	4.78	6.92	7.1	6.86	4.57	4.7	4.75	5.71	5.91	6.24	4.72	4.53	4.64	5.11	5.17	5.16	4.7	4.6	TRUE	FBgn0039203	CG13618	unknown	1626789_at	1	4	4	0	1	0	4	somatic
150653_at	MxG	male	5.43	116.1	1.04E-009	6.99	7.03	6.95	2.77	2.87	2.79	7.6	7.54	7.53	3.14	3.13	2.97	7.65	7.62	7.82	2.89	3.01	3.09	8.37	8.65	8.57	3.12	3.08	3.23	7.65	7.79	7.63	2.95	2.9	TRUE	FBgn0083965	CG6069	unknown	1633222_at	4	4	4	4	4	4	4	testes
150734_at	MxG	male	6.95	35.12	8.45E-005	9.9	10.18	10.14	3.58	3.56	3.53	9.28	9.45	9.35	3.75	3.63	3.6	10.16	10.35	10.42	3.51	3.75	3.67	10.08	10.02	10.41	3.74	3.66	3.65	10.53	10.25	10.52	3.55	3.44	TRUE	FBgn0039521	CG5402	unknown	1641645_at	0	0	0	0	4	4	0	testes
150837_at	MxG	male	4.91	30.13	0	6.83	5.49	6.7	3.81	3.75	4.41	3.95	4.33	4.17	2.83	3.45	3.37	9.91	7.56	9.55	5.71	3.81	4.13	5.84	7.83	7.1	3.67	4.12	3.28	3.88	3.9	2.97	2.78	3.14	FALSE	FBgn0039685	CG7592	transport,behavior,multicellular organismal development	1623675_at	3	4	0	0	0	0	0	somatic
150919_at	MxG	male	5.3	45.61	7.92E-006	4.31	5.41	4.38	3.78	3.81	3.8	6.8	7.27	7.03	4.19	4.05	4.07	6.72	7.01	6.78	3.82	3.97	4.09	7.41	7.73	7.89	4.11	4	4.08	6.93	5.91	6.71	3.92	3.82	TRUE	FBgn0039812	CG15548	unknown	1627282_at	0	0	0	0	4	0	0	testes
151156_at	MxG	male	6.89	27.62	0	9.01	9.3	9.05	4.06	4.27	4.14	9.7	9.89	9.68	4.48	4.42	4.32	8.15	8.46	8.45	4.24	4.43	4.41	9.46	9.8	9.82	4.41	4.46	4.49	9.76	8.93	9.71	4.33	4.24	TRUE	FBgn0040679	CG11373	unknown	1623542_at	0	0	0	0	4	0	0	testes
151171_at	MxG	male	5.29	43.21	1.30E-005	7.87	8.14	8.35	2.09	2.11	2	8.32	8.72	8.56	2.48	2.38	2.16	6.57	6.93	6.54	2.27	2.34	2.31	8.46	9.24	8.62	2.27	2.25	2.37	8.7	8.19	8.98	2.16	2.03	TRUE	FBgn0040694	CG14974	unknown	1627642_at	0	0	1	0	4	0	2	testes
151187_at	MxG	male	2.62	171.11	2.19E-011	3.96	5.34	4.95	1.79	1.83	1.77	5.56	6.1	6.28	1.98	1.9	1.88	2.06	2.15	2.05	1.82	1.89	1.89	1.94	1.93	1.87	1.96	1.93	1.97	1.86	1.89	1.77	1.88	1.85	TRUE	FBgn0003386	CG2822	transport	1623070_a_at	4	4	2	1	0	0	2	somatic
151223_at	MxG	male	7.78	33.46	0	11.72	12.02	11.92	3.2	3.2	3.17	12.11	12.45	12.46	3.61	3.52	3.22	11.82	12.16	11.97	4.24	3.59	3.43	12.45	12.65	12.66	3.52	3.37	4.84	10.06	9.71	10.02	3.23	3.24	TRUE	FBgn0040747	CG12853	unknown	1634251_at	0	1	3	0	4	0	0	testes
151449_at	MxG	male	4.33	39.11	3.22E-005	4.34	5.14	5.28	2.58	2.6	2.48	7.08	7.79	7.27	3.09	2.88	2.92	5.93	6.53	6.2	2.65	2.94	3.01	4.67	5.61	5.13	2.84	2.75	3.02	5.07	4.91	5.43	2.63	2.7	TRUE	FBgn0040989	CG5693	unknown	1629327_at	0	0	0	0	4	0	0	testes
151516_at	MxG	male	5.74	81.34	3.35E-008	6.95	6.79	7.48	4	4.13	4.01	7.8	8.16	8.27	4.49	4.33	4.25	6.75	6.21	6.18	4.18	4.28	4.39	8.67	9	8.46	4.42	4.37	4.56	5.1	5.01	5.94	4.24	4.14	TRUE	FBgn0052026	CG32026	metabolic process,mitochondrion	1624976_at	4	0	4	0	4	0	2	testes
151523_s_at	MxG	male	6.62	36.61	5.83E-005	8.57	9.11	8.87	4.35	4.42	4.3	8.66	8.53	8.75	4.79	4.5	4.48	7.71	7.67	7.53	4.4	4.5	4.81	9.1	9.62	9.32	4.49	4.84	4.63	8.62	8.16	8.48	4.47	4.44	TRUE	FBgn0053092	CG33092	metabolic process,mitochondrion	1633497_s_at	0	0	0	0	4	0	4	testes
151726_at	MxG	male	4.08	79.86	4.00E-008	3.72	3.79	4.73	3.25	3.18	3.3	6.65	7.15	6.63	3.38	3.37	3.26	3.31	3.34	3.33	3.14	3.25	3.29	3.84	4.17	3.6	3.33	3.31	3.36	5.38	6.06	6.59	3.27	3.34	FALSE	FBgn0050104	CG30104	metabolic process	1623241_s_at	4	4	4	4	4	4	4	testes
151876_at	MxG	male	5.32	22.09	0	7.4	7.38	6.85	5.78	5.79	5.9	5.35	6.25	5.73	4.96	4.86	4.7	5.18	5.52	5.82	3.97	4.12	3.21	4.57	4.89	4.96	3.9	4.22	4.93	5.92	6.58	6.11	4.71	4.73	FALSE	FBgn0016715	CG3200	metabolic process	1641722_at	4	4	4	4	4	4	4	testes
151967_at	MxG	male	4.76	25.41	0	6.53	6.12	6.17	5.15	5	5.12	4.53	4.96	4.38	4.16	3.73	3.61	5.91	5.44	5.72	3.95	4.23	3.9	3.87	3.64	4.36	3.44	3.93	4.75	5.54	6.25	5.64	3.79	4.29	FALSE	FBgn0032287	CG6415	metabolic process	1623839_at	4	4	4	0	0	0	0	somatic
152033_at	MxG	male	5.04	33.15	0	5.8	6.28	6.6	3.23	3.33	3.18	7	7.05	7.12	3.7	3.51	3.44	6.74	7.01	6.59	3.33	3.43	3.62	7.36	7.62	7.06	3.55	3.63	3.55	5.25	4.74	5.8	3.45	3.3	TRUE	FBgn0034566	CG9313	structural molecule activity,transport	1640970_at	0	4	0	0	4	0	0	testes
152153_at	MxG	male	5.61	25.38	0	6.34	6.25	6.59	4.43	4.51	4.41	5.92	6.14	6.11	4.8	4.59	4.68	6.22	6.73	6.26	4.54	4.51	4.48	7.13	7.58	7.36	4.7	4.78	4.67	6.53	6.42	6.95	4.59	4.41	TRUE	FBgn0034464	CG11018	unknown	1636367_at	0	0	0	0	4	1	1	testes
152180_at	MxG	male	5.42	29.74	0	6.61	7.1	6.74	3.3	3.42	3.29	7.34	7.57	7.72	3.68	3.6	3.52	6.59	7.13	6.59	3.49	3.52	3.82	7.71	8.07	8.07	3.64	3.58	3.74	6.82	6.67	6.81	3.48	3.42	TRUE	FBgn0038607	CG7669	unknown	1637784_at	0	0	0	0	4	1	0	testes
152243_at	MxG	male	5.64	26.37	0	8.49	9.08	8.93	2.33	2.39	2.33	8.69	8.98	8.92	2.5	2.44	2.44	7.34	7.82	7.59	2.41	2.4	2.44	8.41	9.13	9.02	2.44	2.44	2.5	9.28	8.78	9.37	2.43	2.4	TRUE	FBgn0032061	CG9314	metabolic process,transport,defense response	1637518_at	0	2	3	2	4	1	4	testes
152290_at	MxG	male	6.45	29.99	0	7.07	7.33	7.11	5.18	4.97	4.78	7.77	7.53	7.73	5.15	5.19	5.23	6.99	7.22	7.14	5.26	5.3	5.28	7.96	7.94	8.21	5.5	5.34	5.38	7.74	7.79	7.93	5.3	5.66	FALSE	FBgn0027554	CG8042	unknown	1624863_a_at	4	4	4	4	4	4	4	testes
152362_at	MxG	male	8.04	20.82	0.01	11.2	10.79	10.7	4.19	4.34	4.18	11.3	11.11	10.44	4.69	4.55	4.49	11.85	11.6	11.83	4.4	4.61	4.81	12.13	12	12.03	4.56	4.61	4.52	11.14	11.11	11.34	4.45	4.28	TRUE	FBgn0011559	CG7157	behavior	1628459_at	0	2	2	1	4	4	1	testes
152380_at	MxG	male	7.03	21.53	0.01	9.06	9.42	9.25	3.78	3.95	3.93	9.99	10.25	10.18	4.44	4.13	4.06	8.97	9.41	9.17	3.8	4.12	4.15	10.18	10.28	10.2	4.09	4.61	4.69	9.83	9.57	9.86	4.14	4.28	TRUE	FBgn0031129	CG1324	unknown	1641014_at	0	0	0	0	4	0	0	testes
152384_at	MxG	male	6.22	41.7	1.80E-005	8.16	8.02	8.46	6.78	6.45	6.76	6.73	6.32	6.78	5.55	6.01	5.18	8.17	7.66	7.99	5.12	4.62	4.98	5.27	6.01	5.72	4.42	5.23	5.28	5.95	6.4	6.25	5.23	4.89	FALSE	FBgn0004580	CG6702	signal transduction	1638004_at	4	4	4	0	3	0	4	testes
152399_at	MxG	male	7.26	61.06	5.21E-007	9.45	9.2	9.41	3.29	3.73	3.79	11.13	11.02	11.04	3.83	4.06	3.53	10.86	10.89	10.61	3.47	3.76	3.94	11.66	11.65	11.57	3.83	4.05	4.17	9.81	9.18	9.95	3.88	3.62	TRUE	FBgn0046297	CG9284	unknown	1627093_at	0	1	1	0	4	3	0	testes
152477_at	MxG	male	5.91	20.15	0.01	8.65	9.2	9.04	2.25	2.28	2.24	9.2	9.65	9.55	2.37	2.45	2.45	8.36	8.61	8.62	2.33	2.41	2.44	9.22	9.86	9.79	2.5	2.45	2.49	9.45	9.32	9.59	2.33	2.34	TRUE	FBgn0052548	CG32548	unknown	1639740_a_at	0	0	0	0	4	0	0	testes
152506_at	MxG	male	10.65	28.64	0	10.7	10.74	10.84	9.65	9.75	10.34	11.63	11.62	11.86	10.15	10.33	10.04	12.14	12.51	12.22	10.06	9.89	9.61	10.36	10.66	10.73	8.34	9.31	8.95	11.95	11.73	11.83	10.47	10.56	FALSE	FBgn0030999	CG7874	unknown	1633621_at	0	0	0	0	0	0	0	somatic
152516_at	MxG	male	6.3	48.98	4.10E-006	7.59	7.98	7.85	3.52	3.43	3.38	9.14	9.32	9.32	3.59	3.56	3.42	8.58	8.97	8.86	3.46	3.54	3.43	9.37	9.64	9.72	3.6	3.25	3.78	9.16	8.86	9.38	3.52	3.57	TRUE	FBgn0037939	CG14718	unknown	1629316_at	0	0	0	0	4	0	0	testes
152522_at	MxG	male	7.38	168.41	2.57E-011	10.14	10.73	10.6	3.41	3.52	3.43	8.98	9.28	9.29	3.9	3.68	3.64	11.4	11.41	11.45	3.86	3.66	3.8	12.2	12.17	11.88	3.78	3.78	3.76	11.03	10.91	10.83	3.62	3.78	TRUE	FBgn0032122	CG31883	unknown	1627140_at	0	0	0	0	3	4	0	testes
152625_at	MxG	male	3.92	42.62	1.48E-005	3.74	4.25	3.91	3.31	2.64	2.84	5.54	5.88	5.38	3.81	3.58	3.76	3.89	4.14	3.78	2.52	2.84	3.02	3.4	3.8	3.82	3.23	3.56	3.13	5.63	5.59	5.03	3.76	4	FALSE	FBgn0031522	CG3285	metabolic process,transport,multicellular organismal development	1626664_at	0	0	0	0	0	0	0	somatic
152641_at	MxG	male	5.18	27.01	0	5.32	6.21	5.19	3.7	3.86	3.74	5.9	5.93	5.38	4.16	4.06	4.03	6.46	6.45	5.99	3.92	4.22	4.1	7.16	7.54	7.5	4.08	4.06	4.06	6.74	6.39	6.4	3.94	3.87	TRUE	FBgn0025387	CG12184	unknown	1625734_at	0	0	0	1	4	0	0	testes
152645_at	MxG	male	5.17	41.09	2.06E-005	8.42	8.74	8.87	1.51	1.6	1.51	9.23	9.02	9.13	1.77	1.69	1.66	7.55	7.71	7.63	1.55	1.68	1.68	7.9	8.44	8.07	1.69	1.67	1.75	8.61	8.56	9.09	1.69	1.59	TRUE	FBgn0031690	CG7742	unknown	1623604_at	0	0	0	0	4	4	0	testes
152649_at	MxG	male	4.25	43.92	1.12E-005	5.68	5.6	5.53	1.82	1.87	1.86	6.69	6.89	6.57	2.03	1.95	2.19	6.54	6.91	6.95	1.81	1.97	1.92	6.42	6.58	6.46	2.01	2.1	1.88	6.53	6.24	6.43	1.99	1.89	TRUE	FBgn0039599	CG12558	metabolic process,proteolysis	1639563_at	0	0	0	0	1	4	0	somatic
152650_at	MxG	male	4.92	20.71	0.01	5.79	6.27	5.53	3.49	3.6	3.48	5.95	5.95	5.83	3.74	3.66	3.65	5.59	4.44	5.6	3.5	3.57	3.67	6.92	7.07	7.86	3.78	3.74	3.72	6.3	6.57	6.32	3.63	3.59	FALSE	FBgn0032495	CG16820	unknown	1641042_at	1	4	4	0	0	0	0	somatic
152658_at	MxG	male	5.32	31.38	0	7.02	6.98	7	5.25	5.14	5.14	5.9	5.99	5.84	4.98	5.35	4.81	5.07	5.34	5.11	3.9	4.07	4.13	4.86	5.07	5.69	4.25	4.68	5.13	5.89	6.24	5.89	4.81	4.78	FALSE	FBgn0030304	CG11715	metabolic process,transport	1633923_at	4	4	4	4	4	4	4	testes
152682_at	MxG	male	4.06	27.82	0	5.23	5.5	5.62	3.85	3.98	3.9	4.78	5.08	5.57	3.89	4	3.78	3.72	3.73	3.78	2.51	2.47	2.5	3.76	4.17	3.85	2.66	3.63	2.67	4.83	5.47	5.2	3.91	3.77	FALSE	FBgn0024290	CG6772	metabolic process,synaptic transmission	1632392_s_at	4	4	0	0	0	0	1	somatic
152690_at	MxG	male	4.35	26.16	0	4.7	4.91	4.69	3.25	3.42	3.24	5.49	5.62	5.73	3.35	3.27	3.28	4.88	5.26	4.54	3.22	3.26	3.28	5.71	5.78	5.9	3.33	3.3	3.37	5.89	5.36	5.63	3.28	3.25	TRUE	FBgn0037059	CG10510	unknown	1632708_at	0	0	0	0	4	0	0	testes
152701_at	MxG	male	5.02	47.19	5.79E-006	6.14	6.18	5.57	4.13	4.25	4.07	5.93	5.91	6.44	4.49	4.62	4.39	4.81	4.93	4.84	4.04	4.33	4.25	4.41	4.86	4.7	4.21	4.28	4.48	6.91	6.36	7.23	4.45	4.27	TRUE	FBgn0038865	CG10824	metabolic process,defense response,signal transduction,proteolysis	1631523_at	1	4	4	0	4	0	0	testes
152776_at	MxG	male	5.54	26.36	0	7.54	8.1	7.7	2.76	2.64	2.65	7.89	8.15	8.08	3.23	3.09	3.03	7.29	7.39	7.24	2.86	3.11	3.16	8.31	8.81	8.57	3.13	3.21	3.1	7.94	7.84	7.98	3.02	2.76	TRUE	FBgn0030247	CG15208	unknown	1631467_at	0	0	0	0	4	0	0	testes
152810_at	MxG	male	2.89	33.94	0	3.22	2.97	2.68	2.2	2.27	2.19	3.65	3.64	3.56	2.45	2.4	2.34	2.72	2.82	2.53	2.27	2.34	2.34	4.14	5.74	5.84	2.4	2.4	2.43	2.73	2.3	2.78	2.33	2.26	TRUE	FBgn0025573	CG3245	metabolic process	1624327_at	0	0	0	0	0	0	0	somatic
152853_at	MxG	male	5.99	22.29	0	7.04	7.03	7.19	5.38	5.56	5.52	7.26	7.27	6.9	5.95	5.76	5.24	5.89	6.13	5.9	4.9	4.71	5.4	5.83	6	5.81	4.63	5.25	5.36	6.94	6.85	6.88	5.67	5.46	FALSE	FBgn0051149	CG31149	unknown	1630366_at	4	4	0	0	4	4	0	testes
152942_at	MxG	male	7.76	27.38	0	8.7	8.72	8.7	6.06	6.14	5.94	9.51	9.39	9.51	6.28	6.22	6.22	8.83	9.06	8.84	6.13	6.42	6.21	9.71	10.03	9.56	6.62	6.47	6.3	8.92	8.84	9.29	6.36	6.18	FALSE	FBgn0033900	CG8257	metabolic process,translation	1627528_at	4	4	4	4	4	4	4	testes
152951_at	MxG	male	5.31	26.78	0	5.06	5.28	5.13	4.49	4.34	4.74	6.71	6.96	6.95	5.44	5.63	4.92	5.65	5.4	5.52	3.83	3.78	3.74	5.23	5.48	5.32	3.97	5.25	4.6	6.53	6.64	7.07	5.01	5.34	FALSE	FBgn0004784	CG6518	metabolic process,signal transduction,multicellular organismal development	1637807_at	4	4	0	0	0	4	0	somatic
152959_at	MxG	male	5.16	30.79	0	6.28	6.8	6.66	3.19	3.16	3.11	7.04	7.29	7.26	3.41	3.81	3.3	6	6.27	6.23	3.21	3.34	3.43	7.34	7.79	7.95	3.3	3.29	3.28	6.94	6.73	7.07	3.22	3.08	TRUE	FBgn0030933	CG6470	unknown	1638699_at	1	0	0	0	4	4	0	testes
152981_at	MxG	male	5.85	48.15	4.81E-006	8.61	8.77	8.95	2.85	2.95	2.85	8.55	8.84	8.8	3.22	3.11	3.05	7.36	6.86	6.1	2.98	3.09	3.14	9.06	9.42	9.08	3.17	3.17	3.15	8.89	8.59	9.13	3.06	2.98	TRUE	FBgn0036497	CG7815	transport,signal transduction,cell cycle	1638085_at	0	0	0	0	4	0	0	testes
153050_at	MxG	male	3.13	35.52	7.64E-005	4.54	4.52	4.59	3.07	2.87	3.39	3.58	4.05	4.12	2.33	2.12	2.12	2.96	3.44	3.41	1.89	1.97	1.77	2.26	2.86	2.85	2.14	2.58	2.7	4.09	4.54	4.65	2.75	2.73	FALSE	FBgn0036910	CG8733	metabolic process,transport	1628584_at	4	4	4	4	4	3	4	testes
153322_at	MxG	male	6.03	39.61	2.87E-005	4.66	4.99	5.28	4.61	4.66	4.75	6.85	7.24	7.08	5.22	5.12	5.32	6.36	6.52	6.39	6.12	6.53	6.03	7.46	7.25	7.63	6.14	6.06	5.43	6.79	6.51	7.4	4.99	5.6	FALSE	FBgn0031575	CG3980	unknown	1632753_a_at	4	4	4	4	4	4	0	testes
153364_at	MxG	male	7.19	32.11	0	9.19	8.72	8.87	7.49	7.38	7.64	6.98	7.38	7.06	6.84	6.76	6.31	7.66	7.23	7.42	6.13	5.77	5.55	6.89	6.99	6.94	5.99	6.32	7.01	8.13	8.09	7.95	6.99	6.96	FALSE	FBgn0031845	CG9232	metabolic process	1641647_at	4	4	4	4	4	4	4	testes
154230_at	MxG	male	5.59	21.57	0.01	6.9	7	6.93	5.11	5.14	5.27	6.57	6.32	6.23	5.03	5.31	4.94	5.53	5.25	5.66	4.93	5	4.85	4.95	5.25	5.64	4.71	4.79	5.69	5.98	6.41	6.47	5.33	4.86	FALSE	FBgn0052030	CG32030	unknown	1638763_at	4	4	4	4	3	4	4	testes
154330_at	MxG	male	5.31	24.29	0	4.84	5.88	5.4	4.41	4.61	4.5	6.1	6.13	6.34	4.7	4.53	4.99	5.93	6.28	6.09	4.74	4.88	4.76	6.24	6.38	6.49	5.19	5.24	5.09	5.12	5.01	4.8	4.54	4.73	FALSE	FBgn0035890	CG13667	metabolic process,transport	1632912_s_at	4	4	4	4	4	4	4	testes
154386_at	MxG	male	6.88	112.88	1.37E-009	5.55	6.02	5.82	6.16	6.08	6.03	7.94	8.03	7.97	6.37	6.47	6.58	7.16	7.54	7.39	6.1	6.01	6.47	8.17	8.18	8.42	5.91	6.27	5.88	7.99	7.93	8.2	6.57	6.36	TRUE	FBgn0015600	CG9660	metabolic process,proteolysis,cell cycle,multicellular organismal development	1641048_a_at	4	4	4	4	4	4	4	testes
154603_at	MxG	male	3.7	56.55	1.07E-006	3.03	3.63	3.35	2.83	2.93	2.78	3.66	3.6	4.56	3.16	3.1	2.91	3.26	3.35	3.43	2.84	2.93	2.96	4.46	4.85	4.93	3.38	3.93	3.37	6.58	5.76	6.06	2.91	2.84	TRUE	FBgn0027494	CG12275	structural molecule activity,metabolic process,translation	1637941_at	0	0	0	2	4	0	0	testes
154825_at	MxG	male	7.34	23.38	0	7.56	8.18	8.02	6.17	6.35	6.01	8.16	8.36	8.47	6.19	6.27	6.49	7.67	8	7.8	6.4	6.52	6.22	8.85	9.47	9.25	6.47	6.67	6.4	8.4	8.13	8.16	6.11	6.21	FALSE	FBgn0034689	CG2921	unknown	1632065_at	4	4	4	4	4	4	4	testes
154890_at	MxG	male	6.88	91.97	1.02E-008	7.55	7.31	7.65	5.86	6.03	6.01	6.53	6.5	6.64	6.25	6.2	6.23	7.16	7	7.46	6.02	6.1	6.22	8.07	8.14	8.3	6.2	6.36	6.34	8.52	8.44	8.16	6.2	6.05	TRUE	FBgn0036289	CG10657	metabolic process,transport	1630584_at	3	4	4	0	2	0	1	somatic
141208_at	MxG	unbiased	10.49	22.77	0	11.03	10.39	10.59	10.15	10.15	10.32	11.31	11.06	11.09	10.38	10.23	10.03	10.31	10.2	10.19	9.88	9.82	9.55	10.3	10.65	10.52	10.08	9.9	10.28	11.37	11.25	11.58	10.72	10.92	FALSE	FBgn0015623	CG11567	metabolic process,transport	1631637_a_at	4	4	4	4	4	4	4	testes
141232_at	MxG	unbiased	8.28	52.72	2.07E-006	8.01	8.04	8.24	8.37	8.27	8.44	7.99	8.34	8.07	8.36	8.48	8.37	8.05	7.8	7.78	8.28	8.37	8.29	7.84	7.74	7.86	8.38	8.4	8.25	8.86	9.07	9.03	8.52	8.74	FALSE	FBgn0038326	CG5044	metabolic process	1623335_a_at	4	4	4	4	4	4	4	testes
141265_at	MxG	unbiased	7.98	28.45	0	7.98	7.88	7.9	8.44	8.69	8.59	7.82	7.69	7.57	7.99	8.06	8.08	8.02	8.22	8.08	8.71	8.76	8.66	7.3	7.44	7.04	8.36	8.4	8.3	7.42	6.81	7.1	8.07	8.1	FALSE	FBgn0040475	CG6757	transport,signal transduction	1630606_at	4	4	4	4	4	4	4	testes
141269_at	MxG	unbiased	6.7	27.33	0	7.42	7.2	7.18	7.26	7.05	7.22	6.35	6.67	6.42	6.8	6.91	6.93	6.37	6.37	6.38	6.74	6.84	6.75	5.96	6.12	6.17	6.75	6.7	6.64	6.43	6.94	6.32	6.83	6.57	FALSE	FBgn0034067	CG8399	unknown	1632377_at	2	4	4	4	0	0	4	somatic
141298_at	MxG	unbiased	7.74	30.2	0	7.55	7.57	7.73	7.81	7.85	7.96	7.81	7.76	7.74	7.95	8.25	8.2	7.39	7.49	7.64	7.86	7.89	7.86	7.14	7.1	6.78	7.81	7.82	7.62	7.99	7.84	8.04	7.97	8.07	FALSE	FBgn0035206	CG9186	unknown	1637620_s_at	4	4	4	4	4	4	4	testes
141317_at	MxG	unbiased	8.06	25.95	0	8.17	8.1	8.25	7.9	7.96	7.96	7.98	8.14	8.14	7.46	7.78	7.66	7.79	7.79	7.6	8.03	8.01	8.15	8.1	8.09	8.6	7.92	7.93	7.76	8.87	8.86	8.67	8.15	8.02	FALSE	FBgn0038577	CG12321	unknown	1635892_at	4	4	4	4	4	4	4	testes
141323_at	MxG	unbiased	2.54	32.47	0	3.73	3.22	3.4	2.36	2.35	2.34	2.39	2.51	2.52	2.44	2.42	2.38	2.44	2.44	2.44	2.31	2.36	2.4	2.41	2.42	2.39	2.42	2.41	2.45	3.01	2.43	2.52	2.41	2.33	FALSE	FBgn0033968	CG10200	unknown	1628087_s_at	2	4	4	0	0	0	0	somatic
141328_at	MxG	unbiased	3.4	42.85	1.40E-005	4.15	4.3	4.03	3.72	3.35	3.22	3.22	3.21	3.1	3.47	3.34	3.33	3.39	3.43	3.41	3.23	3.33	3.41	3.31	3.32	3.29	3.4	3.4	3.4	3.25	3.14	3.03	3.32	3.26	FALSE	FBgn0052475	CG32475	signal transduction,multicellular organismal development	1629362_at	4	4	4	1	0	3	4	somatic
141460_at	MxG	unbiased	6.51	30.24	0	7.51	7.47	7.57	7.34	6.93	6.99	6.43	7.15	6.92	6.59	6.76	6.69	6.48	6.32	6.43	6.04	6	6.24	5.94	6.06	6.37	6.01	5.86	6.36	5.79	6.14	6.06	6.26	6.08	FALSE	FBgn0031011	CG8034	unknown	1624273_at	4	4	4	4	4	4	4	testes
141463_at	MxG	unbiased	7.87	21.34	0.01	8.07	7.96	8.15	8.22	8.13	8.23	7.39	7.69	7.63	7.9	8.04	8.21	7.93	7.59	7.67	8.41	8.3	8.28	7.19	6.71	7.11	7.92	8.15	8.21	7.74	7.64	7.51	8.11	8.22	FALSE	FBgn0026158	CG5269	metabolic process,transport	1626314_at	4	4	4	4	4	4	4	testes
141481_at	MxG	unbiased	2.85	21.8	0.01	4.38	3.98	3.28	2.59	2.69	2.58	2.69	2.59	2.54	2.88	2.85	2.71	2.81	2.83	2.94	2.64	2.73	2.76	2.75	3.11	2.68	2.84	2.81	2.91	2.64	2.54	2.47	2.71	2.68	FALSE	FBgn0052702	CG32702	unknown	1641037_at	4	4	4	4	4	4	4	testes
141528_at	MxG	unbiased	10.58	41.2	2.01E-005	10.64	10.47	10.48	11.17	11.25	11.26	10.45	10.36	10.37	10.99	10.82	10.92	10.1	10.15	10.12	11.2	11.11	11.1	9.82	9.34	9.57	10.95	10.77	10.89	10.3	10.22	10.19	10.95	10.98	FALSE	FBgn0004145	CG3161	unknown	1630946_at	4	4	4	4	4	4	4	testes
141550_at	MxG	unbiased	7.39	21.66	0.01	7.29	7.74	7.51	7.55	7.55	7.55	7.3	7.33	7.23	7.21	7.39	7.39	7.03	6.89	6.79	7.43	7.45	7.34	7.37	7.33	7.57	7.48	7.44	7.38	7.7	7.66	7.56	7.42	7.42	FALSE	FBgn0034936	CG2970	structural molecule activity	1626725_at	4	4	4	4	4	4	4	testes
141614_at	MxG	unbiased	8.59	26.82	0	7.65	7.7	7.62	8.58	8.67	8.66	8.51	8.37	8.36	9.05	9.25	8.99	8.48	8.58	8.46	9.07	9.16	9.02	8.51	8.42	8.17	9.21	9.14	8.8	8.18	8.26	8.16	8.94	9.05	FALSE	FBgn0034504	CG8929	unknown	1637223_s_at	4	4	4	4	4	4	4	testes
141675_at	MxG	unbiased	4.52	31.26	0	4.98	5.16	5.11	4.32	4.44	4.39	4.47	4.51	4.43	4.67	4.48	4.43	4.65	4.48	4.44	4.39	4.33	4.26	4.39	4.46	4.5	4.42	4.39	4.53	4.51	4.47	4.57	4.44	4.33	FALSE	FBgn0026086	CG12598	metabolic process,behavior	1634276_a_at	4	3	4	4	4	4	0	testes
141746_at	MxG	unbiased	8.19	43.31	1.27E-005	8.82	8.42	8.75	9.16	8.95	9.04	7.25	7.45	7.28	8.3	8.3	8.48	7.39	7.12	7.24	8.65	8.66	8.8	7.53	7.4	7.62	8.71	8.82	8.33	8	8.15	7.87	8.71	8.33	FALSE	FBgn0038519	CG5826	metabolic process,defense response,mitochondrion	1641195_at	4	4	4	4	4	4	4	testes
141758_at	MxG	unbiased	9.17	39.83	2.73E-005	9.66	9.55	9.72	9.08	9.18	9.14	9.19	9.38	9.3	9.17	9.03	9.02	8.83	8.84	8.71	8.64	8.68	8.82	8.69	8.79	9.24	8.73	8.92	9.1	9.96	10.13	10.06	9.33	8.95	FALSE	FBgn0035471	CG10849	unknown	1634542_at	4	4	4	4	4	4	4	testes
141762_at	MxG	unbiased	10.55	23.79	0	11.1	11.02	11.03	10.7	10.93	10.83	10.55	10.53	10.47	10.47	10.41	10.37	10.5	10.48	10.49	10.49	10.53	10.7	10.15	10.05	9.99	10.11	10.32	10.72	10.51	10.75	10.58	10.64	10.52	FALSE	FBgn0013770	CG6692	metabolic process,proteolysis,multicellular organismal development,transcription	1625264_s_at	4	4	4	4	4	4	4	testes
141773_at	MxG	unbiased	6.06	64.6	3.05E-007	6.07	6.16	6.32	6.01	5.97	6	5.1	5.37	4.98	5.94	5.66	6.03	5.67	5.65	5.66	6.17	6.09	6.26	6.4	6.42	6.82	6.06	6.16	5.68	6.97	7.09	6.83	6.05	6.02	FALSE	FBgn0035039	CG3608	metabolic process	1624029_at	4	4	4	4	4	4	4	testes
141806_at	MxG	unbiased	7.45	45.56	8.01E-006	7.26	7.38	7.35	7.77	7.82	7.82	7.01	6.98	6.78	7.69	7.82	7.94	7.33	7.11	7.37	8.3	8.32	8.13	6.37	6.02	6.33	7.92	7.82	7.77	7.2	6.98	7.18	8.11	8.12	FALSE	FBgn0052158	CG32158	metabolic process,signal transduction	1623703_at	0	0	0	0	0	0	0	somatic
142097_at	MxG	unbiased	3.76	36.41	6.12E-005	3.51	3.55	3.16	3.57	3.65	3.57	3.67	3.64	3.37	3.79	3.88	3.78	4.39	4.77	4.49	4.17	3.81	3.78	3.66	3.7	3.67	3.72	3.8	3.73	3.63	3.58	3.53	3.66	3.68	FALSE	FBgn0032259	CG6144	unknown	1625989_at	4	4	4	4	4	4	4	testes
142248_at	MxG	unbiased	5.34	42.54	1.50E-005	6.38	6	6.26	4.5	4.64	4.91	5.27	5.55	5.37	4.88	4.88	4.71	5.28	5.35	5.25	5.06	5.02	5.23	5.57	5.2	5.25	4.59	4.75	4.75	6.34	6.33	6.28	5.58	5.67	FALSE	FBgn0033799	CG4604	metabolic process,transport	1625947_at	4	4	4	4	4	4	4	testes
142329_at	MxG	unbiased	2.9	27.22	0	2.95	2.79	2.66	2.69	2.77	2.78	2.95	2.75	2.79	2.92	2.88	2.85	3.78	3.42	3.36	2.74	2.86	2.85	2.77	2.84	2.83	2.91	2.88	2.91	2.83	2.81	2.97	2.84	2.78	FALSE	FBgn0052333	CG32333	unknown	1634669_at	4	4	0	0	0	1	0	somatic
142350_at	MxG	unbiased	3.61	108.02	2.11E-009	4.72	4.79	4.67	3.41	3.39	3.13	3.48	3.67	3.54	3.49	3.16	3.09	3.43	3.39	3.43	2.89	2.97	3.08	3.08	3.34	3.25	3.13	3.16	3.45	5.17	4.88	4.83	3.36	3.28	FALSE	FBgn0038105	CG8063	structural molecule activity,metabolic process,multicellular organismal development	1625835_at	0	4	4	0	0	0	0	somatic
142371_at	MxG	unbiased	3.98	30.61	0	3.42	3.42	3.34	3.37	3.32	3.46	5.04	4.24	4.54	3.91	3.82	3.79	5.14	5.14	4.85	3.57	3.72	3.65	3.89	4.24	4.01	3.71	3.67	3.66	4.22	4	4.73	3.77	3.86	FALSE	FBgn0016684	CG10207	metabolic process,transport	1623035_at	0	0	2	0	0	0	0	somatic
142407_at	MxG	unbiased	8.21	23.78	0	8.65	8.27	8.55	9.1	9.22	9.24	7.59	7.93	7.65	8.8	8.58	8.51	8.08	7.74	7.89	8.06	8.08	8.12	6.86	6.8	7.02	8.15	8.25	9.06	7.83	8.19	8.21	8.76	8.86	FALSE	FBgn0036622	CG4753	metabolic process	1624310_s_at	0	4	4	4	1	4	4	somatic
142408_at	MxG	unbiased	7.48	34.11	0	8.29	8.21	8.06	7.85	7.9	8.12	7.39	7.51	7.62	7.42	7.43	7.3	7.51	7.2	7.22	7.09	7.11	6.72	6.39	6.79	6.97	7.23	7.25	7.53	7.94	8.11	7.75	7.39	7.63	FALSE	FBgn0036623	CG4729	metabolic process	1626646_s_at	4	4	4	4	4	4	4	testes
142415_at	MxG	unbiased	6.7	25.58	0	6.27	5.64	5.88	5.86	5.79	5.88	8.51	7.35	7.28	6.78	6.78	6.79	7.3	7.13	7.08	5.94	6.07	5.83	8.06	8.23	7.7	7.19	6.73	7.55	5.82	6.33	6.43	5.81	6.22	FALSE	FBgn0013305	CG3798	unknown	1623376_s_at	4	4	4	4	4	4	4	testes
142516_at	MxG	unbiased	7.63	23.39	0	8.18	8.51	8.24	7.64	7.6	7.62	8.26	8.57	8.37	7.06	7.22	7.49	7.35	7.49	7.39	7.24	6.91	7.21	7.36	7.58	7.75	6.91	6.56	6.56	8.21	8.29	8.55	7.78	7.36	FALSE	FBgn0035720	CG10077	metabolic process	1629250_at	4	4	4	4	4	4	4	testes
142520_at	MxG	unbiased	10.91	39.25	3.12E-005	11.15	11.15	10.99	11.03	11	10.97	11.12	11.04	11.25	10.95	10.91	11.03	10.77	10.79	10.72	10.75	10.67	10.72	10.56	10.53	10.66	10.44	10.61	10.73	11.26	11.4	11.31	11.06	10.91	FALSE	FBgn0002921	CG5670	metabolic process,transport,multicellular organismal development	1625719_at	4	4	4	4	4	4	4	testes
142554_at	MxG	unbiased	5.35	37.95	4.22E-005	6.1	6.23	5.95	5.95	5.81	5.73	5.28	5.18	5.27	5.13	5.38	5.93	4.62	4.63	4.67	5.51	5.81	5.6	4.58	4.57	4.45	5.39	5.39	5.25	4.96	5.4	5.18	5.39	5.67	FALSE	FBgn0040395	CG3981	structural molecule activity,transport	1636598_s_at	4	4	4	4	4	4	4	testes
142582_at	MxG	unbiased	8.43	27.94	0	8.65	8.52	8.31	8.58	8.64	8.52	8.38	8.4	8.34	8.69	8.91	8.51	8.65	8.62	8.59	8.58	8.56	8.39	7.8	7.6	7.69	8.21	8.54	8.43	8.44	8.35	8.39	8.56	8.75	FALSE	FBgn0004889	CG6235	metabolic process,defense response,signal transduction,cell cycle,multicellular organismal development	1633501_s_at	4	4	4	4	4	4	4	testes
142627_at	MxG	unbiased	7.55	25.24	0	7.55	7.63	7.5	8.09	7.99	8.05	6.72	6.71	6.75	7.62	7.74	7.75	7.1	7.05	7.21	8.4	8.33	8.38	6.9	6.85	6.95	8.24	8.24	8.07	6.94	7.37	6.85	7.93	8	FALSE	FBgn0032160	CG4598	metabolic process,mitochondrion	1630640_at	3	4	4	4	4	4	4	testes
142631_at	MxG	unbiased	2.74	46.98	6.04E-006	2.56	2.51	2.38	2.61	2.54	2.52	2.57	3.15	2.56	2.63	2.6	2.57	2.81	2.85	2.7	2.5	2.57	2.58	2.51	2.62	2.55	2.6	2.58	2.63	3.6	4.01	4.11	2.59	2.56	FALSE	FBgn0043904	CG31761	metabolic process	1632260_s_at	4	4	4	4	4	4	4	testes
142646_at	MxG	unbiased	4.4	26.17	0	5.41	5.24	5.57	4.31	4.4	4.31	4.55	4.35	4.43	4.4	4.35	3.97	5.48	4.84	5.17	3.89	3.75	4.05	4.34	4.35	4.58	3.73	4.3	4.31	3.98	4.21	3.86	3.79	3.64	FALSE	FBgn0036839	CG18136	unknown	1641688_at	0	4	4	0	0	0	0	somatic
142664_at	MxG	unbiased	7.25	82.2	3.02E-008	7.61	7.78	7.75	7.58	7.41	7.46	7.38	7.46	7.62	7.29	7.25	7.44	6.37	5.69	5.71	7.5	7.37	7.64	6.67	6.54	6.41	7.08	7.28	6.98	7.82	7.99	7.95	7.66	7.5	FALSE	FBgn0033675	CG8889	unknown	1638001_a_at	4	4	4	4	4	4	2	testes
142690_at	MxG	unbiased	6.02	27.54	0	6.51	6.84	6.48	6.56	6.45	6.36	5.74	6.02	5.91	5.74	5.91	5.91	5.87	5.95	5.94	5.89	5.96	6.01	5.64	5.69	5.75	5.94	5.92	5.99	5.84	6.03	5.64	6.05	5.91	FALSE	FBgn0035371	CG9977	metabolic process	1635976_at	4	4	4	4	4	4	4	testes
142716_at	MxG	unbiased	7.11	32.94	0	7.52	7.2	7.43	7.52	7.71	7.62	6.14	6.76	6.62	6.64	6.91	7.12	7.16	7.16	6.97	7.96	7.87	7.86	6.09	6.05	5.86	7.2	7.46	7.15	7.15	7.39	7.09	7.48	7.23	FALSE	FBgn0033101	CG9436	unknown	1633870_at	4	4	4	4	2	4	4	somatic
142750_at	MxG	unbiased	6.14	22.28	0	5.7	5.92	5.8	5.83	5.9	5.66	6.16	6.28	6.06	6.41	6.35	6.22	6.7	6.4	6.75	6.01	6.09	6.12	6.18	6.3	6.46	6.23	6.23	6.1	6.11	6.07	6.08	5.93	5.94	FALSE	FBgn0015278	CG11621	metabolic process,transport,defense response,signal transduction	1624991_at	0	0	0	0	4	0	0	testes
142794_at	MxG	unbiased	10.13	21.35	0.01	10.44	10.38	10.26	9.82	9.88	9.84	10.52	10.67	10.63	10.18	10.29	10.19	10.26	10.76	10.53	9.97	9.81	9.69	9.57	9.83	9.92	9.68	9.69	9.58	10.38	10.37	10.54	10.02	9.94	FALSE	FBgn0017581	CG17342	metabolic process,signal transduction	1641654_a_at	4	4	4	4	4	4	4	testes
142821_at	MxG	unbiased	7.33	20.19	0.01	7.46	7.47	7.39	8.19	8	7.7	7.18	7.43	7.27	7.58	7.63	7.91	6.12	5.93	6.5	7.69	7.45	7.99	6.89	6.61	6.67	7.57	7.58	7.28	7.03	7.41	7.16	7.97	7.58	FALSE	FBgn0015772	CG10637	structural molecule activity,metabolic process,translation	1632485_a_at	4	4	4	4	4	4	4	testes
142843_at	MxG	unbiased	5.38	23.1	0	5.86	5.93	5.76	5.65	5.47	5.37	5.41	5.59	5.58	5.02	5.44	5.39	4.88	4.82	4.99	5.36	5.64	5.43	5	5.06	5.23	5.39	5.06	5.23	5.41	5.56	5.76	5.41	5.42	FALSE	FBgn0034371	CG5473	unknown	1638485_s_at	4	4	4	4	4	3	3	testes
143022_at	MxG	unbiased	8.09	27.56	0	8.09	8.27	8.24	8.2	8.36	8.29	7.93	8.12	7.82	8.08	8.15	8.2	7.48	7.64	7.46	7.96	8.12	8.41	7.84	7.77	7.9	8.14	8.26	8.02	8.4	8.55	8.43	8.3	8.12	FALSE	FBgn0038376	CG4225	metabolic process,transport,translation,mitochondrion	1628389_at	4	4	4	4	4	4	4	testes
143058_f_at	MxG	unbiased	12	27.2	0	12.32	12.28	12.38	12.41	12.49	12.57	11.79	12.05	11.96	12.28	12.33	12.19	11.93	11.84	12.07	11.88	11.94	12.04	11.31	11.34	11.41	11.7	11.82	12.12	11.61	11.89	11.68	12.23	12.03	FALSE	FBgn0000042	CG4027	structural molecule activity,multicellular organismal development	1626163_s_at	4	4	4	4	4	4	4	testes
143062_at	MxG	unbiased	4.99	88.42	1.49E-008	5.72	6.27	5.6	5.56	5.25	5.65	3.66	3.55	3.7	5.19	4.81	5.14	4.74	4.9	4.97	4.69	4.93	4.85	3.79	3.55	3.56	5.26	5.57	5.58	5.32	5.65	5.36	6.08	5.77	FALSE	FBgn0000053	CG31628	metabolic process	1637037_at	4	4	4	4	3	0	3	testes
143175_at	MxG	unbiased	11.24	20.2	0.01	11.34	11.29	11.45	11.78	11.58	11.7	10.63	10.9	10.96	11.29	11.39	11.45	10.7	10.27	10.56	12.24	12.1	12.11	10.68	10.31	10.62	11.8	11.71	11.56	10.88	10.78	10.73	11.55	11.62	FALSE	FBgn0001092	CG8893	metabolic process	1627915_a_at	4	4	4	4	4	4	4	testes
143201_at	MxG	unbiased	3.16	74.82	7.49E-008	4.8	5.37	5.47	3.12	3.17	3.4	2.72	2.83	2.81	2.85	2.84	2.43	2.94	2.97	2.97	2.33	2.2	2.38	2.85	2.87	3.4	2.26	2.41	2.88	4.07	4.15	4.14	2.56	2.39	FALSE	FBgn0001258	CG10160	metabolic process	1623681_at	0	0	0	4	0	0	0	somatic
143318_at	MxG	unbiased	7.32	26.27	0	7.64	7.74	7.49	7.88	7.76	7.82	7.18	7.04	7.04	7.37	7.43	7.36	6.82	6.92	6.82	7.59	7.7	7.49	6.86	6.64	6.81	7.35	7.35	7.3	7.14	7.59	7.22	7.63	7.34	FALSE	FBgn0003206	CG1167	transport,signal transduction,synaptic transmission	1631816_at	4	4	0	0	0	0	0	somatic
143357_at	MxG	unbiased	2.99	21.55	0.01	2.54	2.65	2.56	2.95	2.95	2.89	2.97	2.81	2.9	3.22	3.1	3.12	3.11	3.19	2.88	3.52	3.27	3.27	3.02	3.04	2.96	3.36	3.26	3.24	2.62	2.49	2.53	3.11	3.17	FALSE	FBgn0003450	CG7996	metabolic process,signal transduction,proteolysis,multicellular organismal development	1624664_at	0	0	1	4	1	0	0	somatic
143401_at	MxG	unbiased	8.09	21.97	0	8.28	8.33	8.38	7.67	8.17	8.27	8.84	8.76	8.83	8.62	8.43	8.31	9.36	8.92	9.1	6.88	6.8	6.5	6	6.72	7.01	6.81	6.59	8.4	8.87	8.97	8.86	8.84	9.14	FALSE	FBgn0003961	CG7171	metabolic process	1623535_at	0	0	0	0	4	0	0	testes
143409_at	MxG	unbiased	2.66	26.2	0	3.94	3.27	3.85	2.43	2.94	2.47	2.64	2.44	2.62	2.52	2.49	2.24	2.49	2.36	2.49	2.27	2.33	2.41	2.25	2.48	2.34	2.28	2.28	2.4	2.91	3.58	3.51	2.48	2.43	FALSE	FBgn0086680	CG10037	unknown	1626338_s_at	3	1	0	0	1	0	0	somatic
143496_at	MxG	unbiased	6	20.65	0.01	6.17	6.4	6.17	5.48	5.69	5.61	5.99	5.73	5.72	5.84	5.7	5.77	6.62	7.11	6.93	5.2	5.35	5.79	7.12	7.08	6.46	5.9	5.85	5.75	5.94	5.77	5.98	5.66	5.3	FALSE	FBgn0004595	CG17228	metabolic process,behavior,multicellular organismal development,transcription	1635500_a_at	4	4	3	0	4	0	4	testes
143653_at	MxG	unbiased	5.45	45.78	7.66E-006	5.48	5.01	4.91	4.77	4.77	4.67	6.3	6.29	6.88	5.59	5.76	5.5	5.62	5.51	5.52	4.78	4.76	4.6	6.61	6.93	6.6	5.18	5.09	4.97	5.6	5.21	5.27	4.87	4.93	FALSE	FBgn0011294	CG5430	signal transduction	1628647_at	0	4	0	0	0	0	0	somatic
143733_at	MxG	unbiased	9.92	22.41	0	10.14	9.82	9.95	10.12	10.23	10.32	10.02	9.76	9.88	10.1	10.01	10.22	9.74	9.83	9.55	9.86	10.08	9.94	9.22	9.32	9.27	10.15	9.99	10.07	9.96	10.05	9.93	10.06	9.97	FALSE	FBgn0013981	CG3379	metabolic process	1627419_at	4	4	4	4	4	4	4	testes
143742_at	MxG	unbiased	9.26	26.4	0	9.62	9.54	9.28	9.89	9.69	9.9	8.91	9.05	9.06	9.37	9.44	9.52	9.05	8.99	8.86	9.69	9.7	9.41	8.36	8.45	8.55	9.36	9.31	9.58	9.01	9.08	9.09	9.23	9.52	FALSE	FBgn0014010	CG3664	metabolic process,transport,signal transduction,synaptic transmission,cell cycle,multicellular organismal development	1634895_s_at	4	4	4	4	4	4	4	testes
143770_at	MxG	unbiased	8.49	30.31	0	10.36	10.43	9.8	9.48	9.98	9.6	8.89	8.83	7.46	10.68	10.6	8.58	9.42	7.94	8.35	8.54	8.23	7.07	3.94	2.5	4.53	7.32	9.92	9.48	9.14	9.8	10.34	7.13	7.82	FALSE	FBgn0014865	CG8175	defense response	1627613_at	4	4	4	1	1	1	2	somatic
143778_at	MxG	unbiased	6.57	30.49	0	7.03	6.63	6.74	7.49	7.38	7.23	6.33	6.29	6.32	6.76	6.64	6.68	6.2	5.97	6.18	6.99	6.87	6.98	5.79	5.71	5.8	6.86	6.52	6.57	6.09	6.23	6.17	6.95	7.15	FALSE	FBgn0015024	CG2028	metabolic process,signal transduction,proteolysis	1623403_s_at	4	4	4	4	4	4	4	testes
143781_at	MxG	unbiased	5.15	20.32	0.01	8.01	7.86	7.11	6.61	7.1	6.54	4.05	3.7	5.36	4.25	4.49	3.78	6.8	5.41	7.78	4.33	4.2	3.32	4.04	4.22	4.23	4.24	4.35	4.42	4.46	5.68	4.12	4.28	4.6	FALSE	FBgn0015035	CG4105	metabolic process,transport	1623068_at	0	4	3	0	0	4	0	somatic
143788_at	MxG	unbiased	7.21	24.29	0	6.65	6.81	7.05	6.64	6.19	6.41	7.85	8.07	7.8	7.34	7.24	7.14	7.71	7.85	7.65	6.67	6.65	6.75	7.57	7.77	7.73	6.77	7.13	6.97	7.7	7.56	7.58	7.05	6.72	FALSE	FBgn0015276	CG2152	metabolic process	1626213_a_at	4	4	4	4	4	4	4	testes
143803_at	MxG	unbiased	5.6	31.27	0	6.03	6.76	6.64	6.73	6.66	6.6	5.15	5.22	5.7	4.91	5.44	5.92	2.57	3.67	3.03	6.5	6.65	6.75	4.14	5.54	5.38	6.21	5.95	5.56	5.48	5.63	5.6	6.01	5.83	FALSE	FBgn0015359	CG2034	unknown	1623633_at	4	4	4	4	4	4	4	testes
143812_at	MxG	unbiased	12.8	28	0	12.63	12.65	12.71	13.14	13.16	13.14	12.31	12.59	12.48	13.22	13.28	13.34	12.76	12.9	12.86	13.14	13	13.05	12.32	12.33	12.39	13.08	13.11	12.96	12.27	12.31	12.08	13.02	12.99	FALSE	FBgn0015521	CG2986	structural molecule activity,metabolic process,translation,multicellular organismal development	1623644_s_at	4	4	4	4	4	4	4	testes
143823_at	MxG	unbiased	2.14	22.39	0	2.74	2.97	3.6	2.62	2.12	2.39	2.46	2.51	2.97	2.08	2.02	1.95	2.04	2.05	2.06	1.64	1.63	1.71	1.81	1.94	1.75	1.6	1.75	1.78	1.97	2.08	1.98	2	1.74	FALSE	FBgn0015577	CG1128	unknown	1639001_a_at	4	4	4	4	0	0	4	somatic
143877_at	MxG	unbiased	9.41	26.83	0	9.68	9.22	9.68	9.67	9.64	9.79	8.87	9.05	8.89	9.53	9.66	9.8	9.04	8.78	9.02	9.76	9.77	9.86	8.58	8.59	8.87	9.61	9.68	9.51	9.62	9.69	9.51	9.9	9.7	FALSE	FBgn0016687	CG4634	metabolic process,signal transduction,multicellular organismal development,transcription	1637982_at	4	4	4	4	4	4	4	testes
143890_at	MxG	unbiased	5.36	21.92	0	4.5	4.59	4.83	5.26	5.11	5.35	5.19	5.35	5.36	5.56	5.39	5.75	5.39	5.41	5.24	5.6	5.75	5.35	4.48	4.8	4.7	5.9	5.84	5.41	5.68	6.07	5.56	5.81	6.09	FALSE	FBgn0017448	CG2187	metabolic process,transport	1638154_at	1	0	3	4	1	3	2	somatic
143893_at	MxG	unbiased	7.79	22.78	0	7.16	7.29	7.36	7.55	7.45	7.58	8.11	8.06	8.28	7.92	8.09	7.98	7.59	7.81	7.68	7.78	7.77	7.61	7.9	7.88	7.9	8.19	7.95	7.76	7.68	7.67	7.73	7.86	8.19	FALSE	FBgn0017549	CG8418	metabolic process,transport,signal transduction,cell cycle	1637466_at	4	4	4	4	4	4	4	testes
143915_at	MxG	unbiased	2.81	25.71	0	2.52	2.66	2.39	2.6	2.69	2.58	3.2	3.23	3.3	2.99	2.84	2.79	2.88	2.87	2.87	2.71	2.78	2.8	2.84	3.14	2.78	2.87	2.84	2.87	2.75	2.6	2.65	2.77	2.72	FALSE	FBgn0020269	CG10145	structural molecule activity,multicellular organismal development	1631327_at	4	4	3	0	0	0	0	somatic
143949_at	MxG	unbiased	9.31	23.23	0	9.57	9.4	9.62	10.05	9.96	9.99	8.52	8.91	8.78	9.5	9.52	9.77	8.75	8.51	8.58	10.01	9.88	9.97	8.65	8.21	8.38	9.67	9.82	9.45	9.19	9.25	8.81	9.69	9.5	FALSE	FBgn0021765	CG7113	metabolic process,mitochondrion	1634433_at	4	4	4	4	4	4	4	testes
143965_at	MxG	unbiased	3.37	23.87	0	4.46	3.97	4.04	3.17	3.2	3.1	3.2	3.22	3.22	3.46	3.38	3.25	3.34	3.39	3.37	3.15	3.25	3.27	3.3	3.82	3.23	3.31	3.3	3.33	3.19	3.23	3.13	3.28	3.17	FALSE	FBgn0022800	CG10244	metabolic process,signal transduction,multicellular organismal development	1623418_at	0	4	4	0	4	1	1	testes
143986_at	MxG	unbiased	6.05	22.75	0	6.09	6.12	6.07	7.02	6.8	6.39	5.78	6.12	5.88	6.31	6.34	6.5	5.45	5.22	5.39	6.12	6.2	6.43	5.25	4.9	5.2	6.26	6.31	6.26	5.82	5.9	5.92	6.6	6.74	FALSE	FBgn0023458	CG3585	structural molecule activity,metabolic process,transport,translation,multicellular organismal development	1635652_at	4	4	4	4	4	4	4	testes
143990_at	MxG	unbiased	5.98	34.33	0	6.07	6.33	5.96	6.35	6.54	6.18	6.05	6.14	5.99	6.01	6.1	6.13	5.79	5.87	6.09	5.99	5.88	6.09	5.1	5.21	5.18	5.98	6.08	5.95	5.91	5.99	5.89	6.42	6.3	FALSE	FBgn0023510	CG17766	signal transduction	1636006_at	4	4	4	4	4	4	4	testes
144024_at	MxG	unbiased	8.88	32.49	0	8.41	8.54	8.52	8.85	8.81	8.87	9.52	9.1	9.29	9.43	9.21	9.32	8.83	9	8.91	9.33	9.26	9.05	8.89	8.85	8.84	9.16	8.86	8.76	8.24	8.11	8.31	8.54	8.75	FALSE	FBgn0024734	CG4993	metabolic process	1631728_s_at	4	4	4	4	4	4	4	testes
144037_at	MxG	unbiased	7.06	32.68	0	7.8	7.79	7.58	7.08	6.95	7.02	6.46	6.96	6.77	6.97	6.84	6.79	6.76	6.86	6.67	6.94	6.99	7.03	6.84	6.91	7.28	7.01	7.16	7.16	7.7	7.82	7.54	6.41	6.76	FALSE	FBgn0024957	CG6342	metabolic process,proteolysis,translation	1640650_at	4	4	4	4	4	4	4	testes
144047_at	MxG	unbiased	7.28	29.61	0	7.46	7.42	7.46	7.96	7.81	8	6.42	6.68	6.49	7.3	7.4	7.4	6.48	6.53	6.62	7.52	7.72	7.84	6.83	6.6	6.94	7.8	7.7	7.66	7.32	7.16	6.95	7.94	7.64	FALSE	FBgn0024996	CG2677	metabolic process,translation	1630395_at	4	4	4	4	4	4	4	testes
144072_at	MxG	unbiased	6.3	23.79	0	5.58	5.56	5.37	6.29	6.34	6.3	5.68	5.64	5.34	6.41	6.37	6.61	6.37	6.6	6.44	6.61	6.67	6.85	6.24	5.85	6.33	6.93	6.82	6.69	6.2	6.32	6.28	7.19	6.71	FALSE	FBgn0025621	CG16989	unknown	1634854_at	4	4	4	4	4	4	4	testes
144074_at	MxG	unbiased	3.58	62.86	3.95E-007	4.14	3.95	4.2	3.71	3.84	3.8	3.47	3.52	3.46	3.53	3.51	3.5	3.51	3.52	3.55	3.44	3.46	3.48	3.48	3.45	3.48	3.5	3.46	3.56	3.48	3.47	3.43	3.52	3.47	FALSE	FBgn0025624	CG4025	unknown	1634300_at	4	4	4	4	4	4	4	testes
144155_at	MxG	unbiased	7.52	20.91	0.01	7.4	7.26	7.39	8.07	8.14	8.15	7.19	6.88	7.24	7.95	7.8	7.97	7.47	7.14	7.16	8.47	8.47	8.27	6.9	6.87	6.8	8.05	8.05	7.9	6.68	6.65	6.4	7.72	7.69	FALSE	FBgn0026741	CG12373	structural molecule activity,mitochondrion	1623811_at	4	4	4	4	4	4	4	testes
144163_at	MxG	unbiased	3.85	21.98	0	4.79	4.78	4.63	3.87	3.87	3.84	4.17	4.48	4.3	3.89	3.91	3.77	3.96	3.96	3.96	3.18	3.21	3.22	3.29	3.78	3.89	3.28	3.35	3.28	3.88	4.17	4.17	3.2	3.65	FALSE	FBgn0026872	CG14777	multicellular organismal development	1635661_at	4	4	4	4	3	4	4	testes
144176_at	MxG	unbiased	5.28	21.49	0.01	5.71	5.54	5.34	4.66	4.77	4.7	6.44	6.33	6.92	5.27	5.18	4.84	5.29	5.39	5.42	4.55	4.65	4.82	5.06	5.57	5.22	4.72	4.72	4.73	5.49	6.06	6.03	4.88	4.85	FALSE	FBgn0027111	CG1221	unknown	1626667_at	4	4	1	0	0	0	0	somatic
144212_at	MxG	unbiased	8.58	27.21	0	8.9	9.15	9.13	8.74	8.81	8.75	8.3	8.49	8.69	8.45	8.22	8.46	8.1	8.17	8.06	8.26	8.35	8.63	8.35	8.39	8.64	8.21	8.32	8.49	8.94	9.26	9.07	8.8	8.67	FALSE	FBgn0028419	CG9159	unknown	1624305_at	4	4	4	4	4	4	4	testes
144218_at	MxG	unbiased	8.2	21.48	0.01	8.67	8.73	8.55	8.25	8.08	8.29	8.6	8.78	8.7	7.97	7.99	7.82	8.05	8.18	8.26	7.81	7.75	7.88	8.01	7.91	7.95	7.82	7.92	7.76	8.16	8.59	8.57	8.54	8.3	FALSE	FBgn0028494	CG6424	unknown	1632465_s_at	4	4	4	4	4	4	4	testes
144220_at	MxG	unbiased	8.72	52.29	2.24E-006	9.83	9.21	9.66	9.26	9.27	9.32	7.48	7.89	7.55	8.29	8.39	8.37	8.64	8.37	8.75	9.8	9.57	9.43	7.7	7.28	7.59	8.72	9.03	8.72	9.16	9.13	8.97	8.32	9.08	FALSE	FBgn0086691	CG15261	unknown	1634890_at	4	4	4	4	4	4	4	testes
144223_at	MxG	unbiased	6.62	32.05	0	6.81	6.81	6.89	6.92	7.06	7.09	6.49	6.32	6.35	6.63	6.62	6.69	6.32	6.56	6.67	7	7.16	7.07	5.86	5.99	5.93	6.7	6.85	6.98	6.15	6.39	6.25	6.71	6.79	FALSE	FBgn0028515	CG4930	unknown	1632026_at	4	4	4	4	4	4	4	testes
144338_at	MxG	unbiased	4.59	40.26	2.47E-005	5.4	5.34	5.36	4.71	5.13	5.03	4.02	4.34	4.18	4.52	4.49	4.46	4.56	4.5	4.61	4.23	4.35	4.48	4.5	4.51	4.47	4.52	4.64	4.86	4.4	4.39	4.08	4.49	4.48	FALSE	FBgn0040369	CG13377	metabolic process	1640159_at	4	4	4	4	4	4	4	testes
144525_at	MxG	unbiased	1.6	34.25	0	2.86	2.69	3.26	1.52	1.43	1.51	1.44	1.61	1.67	1.46	1.45	1.44	1.46	1.6	1.49	0.85	1.26	0.95	1.45	1.47	1.43	1.22	1.31	1.47	1.43	1.67	2.23	1.41	1.35	FALSE	FBgn0029771	CG12730	unknown	1631315_at	4	4	4	4	4	4	4	testes
144534_at	MxG	unbiased	2.18	23.9	0	2.53	2.36	2.71	2.11	2.11	2.09	2.12	2.15	2.09	2.2	2.17	2.13	2.18	2.19	2.18	2.09	2.15	2.13	2.17	2.14	2.11	2.19	2.17	2.19	2.09	2.09	2.04	2.14	2.12	FALSE	FBgn0029783	CG3187	metabolic process,multicellular organismal development,transcription	1623881_s_at	4	4	4	4	4	4	4	testes
144540_at	MxG	unbiased	3.89	36.96	5.35E-005	4.57	4.61	4.74	4.34	4.13	4.57	3.13	3.64	3.18	3.91	3.81	3.83	3.88	3.71	3.88	3.79	3.84	4.05	3.45	3.62	3.57	3.84	3.87	4.11	3.68	3.54	3.43	3.96	4.01	FALSE	FBgn0000394	CG12410	multicellular organismal development	1625532_at	4	4	4	4	4	4	4	testes
144556_at	MxG	unbiased	2.07	83.76	2.52E-008	1.58	1.68	1.54	1.63	1.69	1.66	3.47	3.82	3.88	2.4	2.19	2.71	2.73	2.42	2.06	1.64	1.7	1.7	1.81	1.98	2.16	1.76	1.73	1.73	1.7	1.72	1.68	1.65	1.66	FALSE	FBgn0029815	CG11462	unknown	1625715_at	0	0	0	0	1	0	0	somatic
144561_at	MxG	unbiased	7.32	155.74	5.62E-011	8.13	8.1	8.07	8	7.88	7.94	6.5	6.58	6.34	7.45	7.5	7.54	7.39	7.09	7.49	7.48	7.79	7.69	5.86	5.8	5.84	7.87	7.99	7.64	7.21	7.04	7.3	7.44	7.37	FALSE	FBgn0029823	CG3011	metabolic process,mitochondrion	1640594_at	4	4	4	4	0	4	4	somatic
144596_at	MxG	unbiased	8.43	20.25	0.01	10.8	10.72	10.78	10.02	9.79	9.41	9.31	9.26	8.96	8.01	8.06	6.95	7.93	7.19	8.62	7.21	6.66	6.99	6.95	7.43	8.19	6.13	7.14	8.08	9.23	9.36	9.29	8.25	7.84	FALSE	FBgn0086133	CG3861	unknown	1623252_a_at	4	4	4	4	4	4	4	testes
144606_at	MxG	unbiased	5.45	38.73	3.51E-005	6.17	5.47	6.23	6.27	6.4	6.16	5.07	5.31	5.26	5.74	5.51	5.39	4.29	4.43	4.54	5.83	5.84	5.93	4.34	4.24	4.26	5.76	5.97	5.81	5.06	5.42	5.08	6.36	5.93	FALSE	FBgn0062413	CG3977	transport	1629938_at	4	4	4	4	4	4	4	testes
144653_at	MxG	unbiased	6.37	30.01	0	6.65	6.65	6.45	7.05	7.09	7.07	5.45	5.69	5.45	6.11	6.45	6.27	6	6.14	6	7.02	6.84	6.82	5.88	5.69	5.85	6.82	6.97	6.82	5.81	6.23	5.91	6.82	6.8	FALSE	FBgn0029959	CG12156	transport,signal transduction	1628482_at	4	4	4	4	4	4	4	testes
144664_at	MxG	unbiased	9.27	23.33	0	8.85	9.1	9.06	9.25	9.26	9.08	9.62	9.73	9.73	9.67	9.6	9.59	8.91	9.26	8.87	9.06	9.12	9.07	8.71	8.73	9.15	9.28	9.32	9.24	9.39	9.75	9.58	9.48	9.42	FALSE	FBgn0029975	CG1444	metabolic process	1635088_at	4	4	4	4	4	4	4	testes
144713_at	MxG	unbiased	7.79	27.9	0	7.81	7.93	7.98	8.34	8.2	8.27	6.73	7.28	6.89	7.79	7.8	7.81	7.83	7.67	7.88	8.37	8.26	8.67	7.24	6.92	7.08	7.98	7.99	7.8	7.71	8.02	7.77	7.88	8.03	FALSE	FBgn0030060	CG2004	unknown	1637125_at	4	4	4	4	4	4	4	testes
144769_at	MxG	unbiased	4.4	24.16	0	4.24	4.23	4.23	4.26	4.3	4.22	4.9	4.4	4.45	4.8	4.6	4.66	5.33	4.99	5.07	4.19	3.91	3.88	4.32	4.31	4.47	4.14	4.15	4.27	4.26	4.25	4.23	4.34	4.16	FALSE	FBgn0030156	CG15247	unknown	1630468_at	0	4	4	0	0	1	0	somatic
144831_at	MxG	unbiased	6.21	28.96	0	7.19	6.7	7.04	6.81	6.71	7.03	5.85	5.75	6.17	6.05	5.89	5.92	6.01	5.88	6.08	6.19	6.15	6.31	5.77	5.87	5.52	6.08	6.29	6.35	6.16	6.31	5.97	6.05	6.07	FALSE	FBgn0030239	CG17333	metabolic process	1636351_at	4	4	4	4	4	4	4	testes
145162_at	MxG	unbiased	6.73	20.98	0.01	6.41	6.69	6.33	6.29	6.43	6.19	6.69	6.82	6.69	6.15	6.3	6.49	6.88	7.07	6.87	7.08	7.04	6.96	7.8	7.64	7.47	6.92	6.99	6.33	6.65	6.73	6.53	6.27	6.56	FALSE	FBgn0053180	CG33180	transport	1623857_at	4	4	4	4	4	4	4	testes
145187_at	MxG	unbiased	6.74	35.59	7.50E-005	7.37	7.3	7.45	7.65	7.63	7.74	6.26	6.54	6.1	6.67	6.68	6.87	6.45	6.63	6.56	6.79	6.9	6.85	5.69	5.84	5.9	6.74	6.63	7.13	6.28	6.71	6.09	7.08	6.94	FALSE	FBgn0030752	CG9947	cell cycle	1627863_at	4	4	4	4	4	4	4	testes
145193_at	MxG	unbiased	7.9	20.18	0.01	8.44	8.39	8.26	8.16	8.21	8.28	7.77	7.96	8.01	7.75	7.69	7.97	7.88	7.75	7.75	7.47	7.84	7.69	7.54	7.46	7.7	7.61	7.73	7.91	8.08	8.08	8.05	7.91	7.87	FALSE	FBgn0015374	CG4443	metabolic process,behavior,cell cycle	1626313_at	4	4	4	4	4	4	4	testes
145304_at	MxG	unbiased	2.97	38.47	3.74E-005	4.36	3.85	4.66	2.6	2.84	2.59	2.9	2.58	2.43	2.71	2.63	2.56	3	2.93	3	2.56	2.52	2.63	2.58	2.59	2.66	2.5	2.66	2.69	3.76	3.71	3.56	2.67	3.41	FALSE	FBgn0030926	CG6367	metabolic process,defense response,signal transduction,proteolysis	1636266_at	0	4	4	0	0	0	0	somatic
145332_at	MxG	unbiased	6.38	58.61	7.66E-007	8.12	7.65	7.98	6.05	6.08	6.44	5.87	6.22	6.05	6.02	6.04	5.9	6.83	6.56	6.74	5.87	5.49	5.78	5.5	5.98	5.95	5.37	5.9	5.79	7.7	7.86	7.27	6.02	5.9	FALSE	FBgn0030968	CG7322	metabolic process	1623769_at	4	4	4	4	4	2	4	testes
145359_at	MxG	unbiased	3.05	28.08	0	4.51	4.45	4.55	3.37	3.21	3.61	2.77	3.58	3.1	2.51	2.72	2.34	3.39	3.53	3.27	2.37	2.18	2.09	2.32	2.45	2.81	2.02	2.09	2.84	3.6	3.65	3.56	2.79	2.67	FALSE	FBgn0031002	CG14196	unknown	1638282_at	4	4	4	0	0	4	4	somatic
145363_at	MxG	unbiased	3.8	43.1	1.33E-005	3.85	3.83	4.35	3.53	3.22	3.47	4.28	4.82	5.32	3.47	3.42	3.39	3.44	3.23	3.26	3.2	3.23	3.34	3.1	3.11	3.03	3.15	3.04	3.29	4.97	5.65	4.97	4.76	4.5	FALSE	FBgn0031010	CG8028	unknown	1632739_at	4	4	4	4	4	4	4	testes
145395_at	MxG	unbiased	7.69	20.55	0.01	8.34	8.59	8.6	7.96	7.96	7.89	7.75	8.25	7.94	7.21	6.89	7.19	7.32	7.39	7.54	7.12	7.21	7.2	7.55	7.91	7.8	6.96	7.09	7.4	8.13	8.54	8.19	7.56	7.59	FALSE	FBgn0031069	CG12703	metabolic process,transport	1629413_at	4	4	4	4	4	4	4	testes
145431_at	MxG	unbiased	7.13	21.26	0.01	7.5	7.43	7.54	7.88	7.69	7.78	6.47	6.75	6.8	7.16	7.19	7.39	6.84	7.32	7.03	7.4	7.18	7.39	6.27	6.06	6.66	7.11	7.16	6.79	7.07	7.39	7.17	7.25	7.23	FALSE	FBgn0031117	CG1702	defense response,response to toxin	1639868_at	4	4	4	4	4	4	4	testes
145466_at	MxG	unbiased	3.69	75.73	6.67E-008	5.48	5.13	4.99	4.22	4.23	4.25	3.59	4.06	4.03	3.4	3.42	3.39	3.18	3.25	3.35	3.56	3.17	3.15	3.21	3.3	3.32	3.16	3.44	3.55	3.3	3.62	3.49	3.38	3.33	FALSE	FBgn0052521	CG32521	unknown	1634983_s_at	4	4	4	4	4	4	4	testes
145492_at	MxG	unbiased	5.11	26.15	0	6.61	5.74	6.29	4.94	5.06	4.86	5	4.5	4.95	5.22	5.35	5.11	5.4	5.09	5.16	5.01	5	5.03	5.15	5.08	5	4.99	5.13	5.07	4.7	4.96	4.45	4.61	4.88	FALSE	FBgn0052499	CG32499	metabolic process	1636046_at	0	1	0	0	4	3	0	testes
145507_at	MxG	unbiased	8.49	27.72	0	8.44	8.65	8.67	8.99	9.03	8.91	7.98	8.11	7.97	8.7	8.81	8.75	8.14	8.13	8.23	8.81	8.96	8.85	8.04	7.98	8.05	8.73	8.6	8.67	8.26	8.4	8.48	8.36	8.43	FALSE	FBgn0031213	CG11372	unknown	1626991_at	4	1	4	1	4	0	3	testes
145598_at	MxG	unbiased	2.22	95.14	7.30E-009	4.61	4.4	3.78	1.81	2.14	2.14	1.87	1.86	1.87	1.96	1.85	1.87	1.95	2	1.97	1.82	1.86	1.87	1.85	1.9	1.85	1.89	1.87	1.91	2.32	2.78	2.92	1.88	1.71	FALSE	FBgn0031362	CG17646	metabolic process,transport	1634296_s_at	4	4	4	4	4	1	0	testes
145615_at	MxG	unbiased	5.09	28.26	0	4.52	5.12	4.97	5.25	5.18	5.7	4.69	5.14	5.29	4.7	4.66	5.41	3	3.41	3.61	5.82	5.73	5.89	6.19	5.32	6.55	4.44	4.96	4.75	5.3	5.84	5.45	5.3	5.5	FALSE	FBgn0031384	CG4238	metabolic process,proteolysis	1638884_at	4	4	1	4	4	4	0	testes
145637_at	MxG	unbiased	8.23	23.21	0	8.46	8.39	8.46	8.19	8.13	8.08	8.97	9.39	9.5	8.24	8.4	8	9.04	9.15	9.05	8.09	7.91	7.74	7.36	7.52	7.99	6.78	7.65	7.03	9.03	9.12	8.64	7.38	6.93	FALSE	FBgn0031418	CG3609	metabolic process,transport	1628013_at	4	4	4	0	3	0	4	testes
145664_at	MxG	unbiased	10.73	31.97	0	10.86	10.62	10.5	11.19	11.29	11.35	10.4	10.34	10.38	11.37	11.28	11.34	10.58	10.72	10.39	10.8	10.96	10.65	9.8	9.69	9.52	11.25	11.13	11.35	10.17	10.28	10.21	11.32	11.5	FALSE	FBgn0031453	CG9894	unknown	1628814_s_at	4	4	4	4	4	4	4	testes
145733_at	MxG	unbiased	5.36	47.96	4.99E-006	7.83	6.77	7.42	6.05	6.06	5.51	5.38	5.43	5.44	5.26	5.09	5.08	5.74	5.71	5.42	4.76	4.99	4.49	4.37	4.94	4.64	4.74	4.34	5.03	5	4.99	5.06	5.01	4.96	FALSE	FBgn0031563	CG10031	unknown	1625457_at	4	4	4	0	1	4	0	somatic
145788_at	MxG	unbiased	5.9	22.38	0	6.51	6.55	6.19	6.09	6.34	5.83	5.41	5.39	5.29	5.67	5.54	5.52	6.09	6.2	5.87	6.38	6.06	5.9	5.74	5.8	5.71	6.27	6.29	6.13	5.67	5.56	5.46	5.89	5.78	FALSE	FBgn0031643	CG3008	metabolic process	1633622_at	4	4	4	4	4	4	4	testes
145850_i_at	MxG	unbiased	3.59	21.91	0	3.24	3.27	3.53	3.21	3.3	3.18	4.44	4.18	4.45	3.62	3.92	3.4	3.68	4.16	4.37	3.17	3.4	3.29	3.46	3.73	3.74	3.48	3.45	3.61	3.31	3.3	3.29	3.4	3.43	FALSE	FBgn0085410	CG31645	unknown	1633531_at	4	4	3	0	0	3	0	somatic
145855_at	MxG	unbiased	4.61	30.04	0	5.09	4.94	5.27	4.43	4.51	4.5	4.52	4.5	4.42	4.75	4.63	4.55	4.66	4.72	4.68	4.48	4.58	4.61	4.59	4.57	4.59	4.62	4.64	4.58	4.51	4.42	4.25	4.54	4.44	FALSE	FBgn0043362	CG14001	transport	1632057_at	4	4	4	4	4	4	4	testes
145899_at	MxG	unbiased	5.63	34.61	9.61E-005	6.78	6.76	6.6	6.11	5.69	5.99	5.85	5.95	5.85	5.51	5.5	5.34	5.21	5.16	4.94	5.76	5.6	5.56	4.44	4.69	5.41	5.24	5.08	5.59	5.76	6.14	6.16	5.46	5.18	FALSE	FBgn0031814	CG9528	transport,mitochondrion	1632361_at	4	4	4	4	4	4	4	testes
145936_at	MxG	unbiased	3.3	29	0	4.03	4.05	3.65	3.13	3.21	3.1	3.18	3.12	3.3	3.35	3.26	3.26	3.33	3.28	3.34	3.15	3.22	3.25	3.21	3.36	3.46	3.24	3.35	3.3	3.18	3.08	2.97	3.18	3.13	FALSE	FBgn0031879	CG9138	signal transduction,multicellular organismal development	1638227_at	2	4	4	0	0	1	1	somatic
145975_at	MxG	unbiased	3.26	27.91	0	5.62	5.56	5.37	4.11	3.97	3.94	3.6	3.95	3.33	3.01	2.86	2.53	4.51	3.41	3.85	2.65	2.72	1.49	1.96	2.66	2.87	2.37	2.89	3.75	2.21	2.36	2.67	2.33	1.99	FALSE	FBgn0031937	CG13795	metabolic process,transport	1624836_at	4	4	4	0	0	0	2	somatic
145988_at	MxG	unbiased	5.86	21.76	0.01	7.93	7.49	7.85	6.15	6.44	5.75	5.96	6.44	5.9	5.25	5.03	5.17	6.18	6.23	6.11	4.68	4.87	4.3	4.74	4.55	5.41	5.27	5.4	6.8	6.22	6.64	5.9	5.87	5.5	FALSE	FBgn0040099	CG7106	unknown	1634786_at	4	4	4	0	2	2	4	somatic
145990_at	MxG	unbiased	4.81	40.5	2.35E-005	5.31	5.82	5.5	4.59	4.63	4.59	5.29	5.25	5.52	4.74	4.56	4.67	4.57	4.73	4.61	3.86	3.96	4.1	4.24	4.7	4.63	4.35	4.46	4.3	5.53	5.77	5.83	4.62	4.64	FALSE	FBgn0045038	CG7105	structural molecule activity	1639622_at	4	4	0	0	0	0	0	somatic
146038_at	MxG	unbiased	4.03	21.63	0.01	3.63	3.74	3.99	3.45	3.61	3.43	4.91	5.02	5.32	3.98	3.85	3.79	4.45	4.05	4.03	3.63	3.72	3.76	3.86	4.52	3.82	3.77	3.75	3.77	4.41	4.44	4.74	3.74	3.77	FALSE	FBgn0032048	CG13094	signal transduction	1630467_a_at	4	4	3	0	0	0	4	somatic
146151_at	MxG	unbiased	11.15	28.34	0	11.39	11.29	11.38	11.31	11.37	11.51	10.85	10.52	10.58	11.01	11.1	10.95	11.19	10.99	11.34	11.44	11.51	11.52	10.73	10.53	10.61	11.19	11.42	11.29	11.22	11.41	11.15	11.26	11.28	FALSE	FBgn0032237	CG5362	metabolic process	1637847_at	4	4	4	4	4	4	4	testes
146257_at	MxG	unbiased	7.79	35.91	6.93E-005	8.07	8.84	8.4	7.39	7.48	7.45	8.87	8.54	8.49	8.44	8.73	8.35	8.03	8.47	8.12	7.18	7.02	6.43	6.11	6.16	6.45	6.52	6.76	7.68	8.57	8.51	8.83	8.05	8.02	FALSE	FBgn0032382	CG14935	metabolic process	1623900_a_at	4	4	4	4	4	4	4	testes
146262_at	MxG	unbiased	3.77	27.02	0	4.95	4.41	4.38	3.84	4.38	4.28	3.44	3.53	3.53	3.67	3.37	3.04	4.44	3.76	3.75	2.97	3.08	3.26	2.68	3	3.12	2.91	2.75	3.78	5.01	5.24	5.12	3.93	3.75	FALSE	FBgn0032387	CG16965	metabolic process	1635812_at	4	4	4	1	4	4	4	testes
146316_at	MxG	unbiased	6.9	48.9	4.17E-006	6.68	6.84	6.81	7.15	6.99	6.97	6.73	6.8	6.9	7.3	7.15	7.43	5.73	5.78	5.64	7.04	7.21	7.19	6.51	6.68	6.77	7.29	7.37	7.31	6.77	7.24	6.89	7.57	7.34	FALSE	FBgn0032485	CG9426	structural molecule activity,transport	1626888_at	4	4	4	4	4	4	4	testes
146386_at	MxG	unbiased	6.24	23.14	0	7.54	7.16	7.26	6.12	6.43	6.49	6.62	6.76	7.28	5.92	5.99	5.78	6.38	6.53	6.45	5.43	5.29	5.18	5.59	5.65	5.99	5.52	5.5	6.13	6.64	7.13	7.07	5.55	5.5	FALSE	FBgn0032614	CG13284	metabolic process	1629716_a_at	4	4	4	1	0	4	4	somatic
146426_at	MxG	unbiased	5.32	83.78	2.51E-008	6.55	6.33	6.35	4.95	4.99	4.93	5.85	5.87	5.63	5.14	5.09	5.04	5.09	5.14	5.1	4.72	4.76	4.94	5.02	5.04	5.06	5	5.04	5.11	5.63	6.03	6.03	5.05	4.94	FALSE	FBgn0032666	CG5758	unknown	1641236_s_at	4	4	4	2	4	0	1	testes
146441_at	MxG	unbiased	6.68	42.72	1.44E-005	6.72	6.74	6.82	7.3	7.17	7.23	6.1	6.05	6.08	6.87	6.57	6.83	5.92	6.16	6.05	6.87	6.96	7.12	6.13	6.15	6.35	6.91	6.89	7	6.8	6.76	6.78	7.22	7.08	FALSE	FBgn0032689	CG10413	transport	1635914_at	4	4	4	4	4	4	4	testes
146589_at	MxG	unbiased	10.79	27.68	0	11.41	11.11	11.05	11.11	11.11	11.09	10.9	10.87	10.81	10.81	10.82	10.86	10.41	10.39	10.22	10.85	10.96	10.91	10.29	10.04	10.3	10.59	10.64	11.09	10.65	10.88	10.88	10.97	10.89	FALSE	FBgn0032949	CG3305	unknown	1637767_at	4	4	4	4	4	4	4	testes
146619_i_at	MxG	unbiased	9.74	38.7	3.54E-005	11	10.63	10.95	10.36	10.1	10.45	9.84	9.95	9.97	9.48	9.41	9.38	9.61	9.17	9.2	9.33	9.38	9.06	8.88	9.32	9.44	9.2	9.15	9.49	9.97	10.19	10.23	9.44	9.82	FALSE	FBgn0042701	CR12628	unknown	1631058_s_at	4	4	4	4	4	4	4	testes
146732_at	MxG	unbiased	8.65	24.92	0	8.9	8.51	8.83	9.47	9.51	9.52	7.87	8.42	8.12	8.93	8.98	9.21	8.23	8.38	8.01	9.02	8.82	8.81	7.5	7.4	7.54	9.02	9.14	9.02	8.5	8.53	8.24	9.4	9.02	FALSE	FBgn0033162	CG1707	metabolic process	1637649_at	4	4	4	4	4	4	4	testes
146764_at	MxG	unbiased	8.05	46.16	7.10E-006	8.6	8.71	8.6	8.59	8.74	8.62	8	8.22	7.96	8.1	8.13	8.32	7.48	7.53	7.48	8.01	8.14	7.82	7.04	7.13	7.33	7.95	8.04	8.24	7.79	8.35	8.09	8.4	8.14	FALSE	FBgn0042135	CG18812	unknown	1637352_a_at	4	4	4	4	4	4	4	testes
146823_at	MxG	unbiased	4.05	25.71	0	4.19	4.35	4.24	4.9	5.01	4.82	3.79	3.94	4.14	4.67	4.44	4.65	3.37	3.1	3.53	4.47	4.17	4.34	3.25	3.23	3.17	3.94	3.96	3.93	3.26	3.26	3.73	4.97	4.66	FALSE	FBgn0033313	CG8639	transport,signal transduction,synaptic transmission	1639625_at	4	4	4	4	4	4	4	testes
146827_at	MxG	unbiased	4.21	44.05	1.09E-005	5.36	5.27	5.35	4.39	4.14	4.04	4.19	4.11	4.11	4.05	3.85	4.08	4.23	4.35	4.14	3.82	3.58	3.96	4.14	4.16	4.07	4.14	4.13	4.15	4.15	4.57	4.07	3.82	3.74	FALSE	FBgn0033321	CG8738	metabolic process,proteolysis	1628468_at	0	4	4	0	0	0	0	somatic
146911_at	MxG	unbiased	7.25	57.61	9.02E-007	7.91	7.99	8.12	7.92	7.82	7.78	6.83	7.03	7.04	7.19	6.98	7.14	7.05	7.16	7.21	7.4	7.48	7.64	5.82	6.46	6.31	7.19	7.37	7.46	7.15	7.31	7.07	7.15	7.26	FALSE	FBgn0033465	CG12140	metabolic process,transport,mitochondrion	1628777_at	4	4	4	4	4	4	4	testes
146921_at	MxG	unbiased	4.43	23.74	0	5.52	5.17	4.99	4.36	4.22	4.46	4.67	5.06	4.88	4.25	4.15	4.15	4.3	4.46	4.19	4.04	3.97	4.15	3.98	4.3	4.14	4.06	4.22	4.34	4.45	4.38	4.7	4.6	4.42	FALSE	FBgn0033483	CG12919	defense response,signal transduction	1629442_at	4	4	4	0	0	0	4	somatic
146926_at	MxG	unbiased	3.36	46.91	6.12E-006	3.63	3.16	3.2	3.12	3.11	3.13	3.57	3.18	3.15	3.26	3.23	3.21	3.31	3.31	3.23	2.98	3.07	3.08	3.21	3.22	3.19	3.14	3.22	3.14	4.26	4.85	4.82	3.22	3.23	FALSE	FBgn0033494	CG33135	transport,synaptic transmission	1626468_a_at	4	4	4	4	4	4	4	testes
146960_at	MxG	unbiased	6.86	29.02	0	7.99	7.62	7.8	7.4	7.48	7.22	6.69	6.8	7.11	6.83	6.59	6.69	6.85	6.94	6.88	6.18	6.25	6.28	6	6.01	6.19	5.6	6.19	6.8	7.53	7.62	7.65	6.86	6.79	FALSE	FBgn0033543	CG12338	metabolic process,transport	1641714_at	4	4	4	4	4	4	4	testes
147024_at	MxG	unbiased	6.96	26.33	0	7.32	7.47	7.23	7.6	7.36	7.37	6.96	6.84	7.12	7.01	6.87	7.11	6.39	5.85	6.4	7.03	6.98	6.84	6.49	6.64	6.78	7.05	6.98	6.9	6.96	6.96	6.96	7.15	7.17	FALSE	FBgn0033639	CG9003	metabolic process,proteolysis	1632543_at	4	4	4	4	4	4	4	testes
147074_at	MxG	unbiased	2.85	45.62	7.91E-006	2.78	2.79	2.75	2.75	2.77	2.75	3.27	3.27	3.17	2.86	2.84	2.82	2.83	2.88	2.82	2.74	2.78	2.79	2.82	2.83	2.8	2.84	2.82	2.9	2.84	2.93	2.78	2.76	2.79	FALSE	FBgn0033707	CG13165	unknown	1626894_at	4	2	0	0	0	0	4	somatic
147086_at	MxG	unbiased	4.5	31.04	0	7.05	6.25	6.67	5.94	5.46	5.97	3.98	3.83	4.28	4.06	4.11	3.84	4.82	3.82	3.98	3.74	3.96	3.96	4	4.34	3.95	4.02	4.06	5.39	3.85	3.82	3.19	4.3	3.87	FALSE	FBgn0033723	CG13155	unknown	1638515_at	0	0	0	0	0	0	0	somatic
147119_at	MxG	unbiased	3.44	22.31	0	3.01	3.19	3.12	2.88	3.13	3.07	3.33	4.09	3.94	3.31	3.23	3.23	3.3	3.24	3.28	3.07	3.13	3.23	3.18	3.24	3.18	3.28	3.23	3.34	4.04	5.25	5.38	3.46	3.43	FALSE	FBgn0033775	CG17577	metabolic process,transport	1624159_at	4	4	4	0	0	0	4	somatic
147171_at	MxG	unbiased	4.36	24.94	0	6.1	5.47	6.33	5.3	4.99	5.66	3.99	5.16	4.04	3.92	4.2	3.67	3.72	3.78	3.72	3.42	3.46	3.75	4.17	3.96	4.1	3.76	3.78	3.9	5.07	5.07	4.63	3.6	3.67	FALSE	FBgn0033873	CG6337	metabolic process,proteolysis	1633749_at	0	0	4	0	0	0	2	somatic
147176_at	MxG	unbiased	6.57	32.49	0	6.44	6.32	6.23	6.12	6.03	6.07	6.93	6.8	6.82	6.41	6.34	6.15	6.44	6.58	6.41	6.29	6.48	6.38	6.77	6.82	7.26	6.37	6.42	6.38	7.62	7.58	7.2	6.36	6.41	FALSE	FBgn0033883	CG16935	metabolic process	1632316_at	4	4	4	4	4	4	4	testes
147248_at	MxG	unbiased	4.16	35.34	7.99E-005	5.27	5.35	4.89	4.28	3.93	3.88	5.21	4.57	4.71	3.96	3.98	3.82	4.04	3.99	4.18	3.69	3.79	3.8	4.01	3.96	3.95	3.86	3.89	3.88	4.09	4.04	3.99	3.84	3.65	FALSE	FBgn0085394	CG12958	unknown	1634144_at	0	0	4	0	0	0	0	somatic
147257_at	MxG	unbiased	4.05	33.59	0	3.85	3.83	3.86	3.69	3.8	3.71	4.16	4.3	4.07	3.97	3.91	3.9	3.98	4	3.96	3.68	3.77	3.81	4.71	5.15	5.49	3.93	3.86	3.94	4.1	3.89	4.32	3.89	3.79	FALSE	FBgn0034033	CG8204	unknown	1632777_at	4	4	4	4	4	4	3	testes
147444_at	MxG	unbiased	4.37	23.64	0	7.58	7.75	7.14	6.54	6.03	6.36	3.26	3.1	3.02	3.28	3.41	3.13	4.86	4.18	4.97	3.11	3.19	3.19	3.66	3.61	5.13	3.27	3.64	6.28	3.55	3.09	3.73	3.36	3.2	FALSE	FBgn0034356	CG10924	metabolic process,transport,mitochondrion	1634794_at	0	4	2	0	0	0	4	somatic
147450_at	MxG	unbiased	4.42	37.37	4.85E-005	5.64	5.84	5.28	4.4	4.13	4.03	4.14	4.31	3.97	3.96	3.91	4.1	4.6	5.05	4.91	4.11	3.82	4.14	4.08	4.09	3.76	4.25	4.19	4.44	5.03	4.64	5.03	4.14	4.15	FALSE	FBgn0034364	CG5493	metabolic process	1627912_at	3	4	0	0	0	0	0	somatic
147472_at	MxG	unbiased	9.61	30.78	0	10	10.05	10.14	9.37	9.72	9.52	9.81	10.03	9.85	9.66	9.55	9.59	9.36	9.21	9.08	8.91	9.05	9	9.31	9.42	9.68	9.38	9.58	9.55	10.12	10.3	10	9.78	9.65	FALSE	FBgn0034405	CG15102	metabolic process,defense response,response to toxin	1626414_at	4	4	4	4	4	4	4	testes
147525_at	MxG	unbiased	4.97	20.76	0.01	5.65	5.21	5.83	4.7	4.77	4.78	3.97	3.98	4.48	3.26	3.58	4.1	7.11	7.66	7.2	4.88	4.8	4.19	4.78	4.89	5.12	3.73	4.6	6.01	5.31	5.91	5.6	3.91	4.09	FALSE	FBgn0034480	CG16898	unknown	1625053_at	2	4	4	0	4	0	4	testes
147718_at	MxG	unbiased	2.92	38.92	3.37E-005	2.68	2.66	2.55	2.94	2.88	2.83	3.4	3.51	3.2	3.07	2.93	2.9	2.97	2.98	2.97	2.84	2.92	2.93	2.91	2.9	2.84	2.99	2.96	3	2.81	2.75	2.62	2.9	2.84	FALSE	FBgn0034783	CG9825	metabolic process,transport	1629164_at	0	0	1	0	4	1	4	testes
147959_at	MxG	unbiased	4.83	27.79	0	6.02	6.03	6.03	5.05	5.16	5.19	4.68	4.74	4.7	5.21	5.1	4.8	4.8	4.89	4.81	3.84	4.32	4.21	4.46	4	4.7	4.16	4.82	4.9	4.78	4.74	4.45	4.78	4.7	FALSE	FBgn0035186	CG13912	unknown	1623126_at	1	4	4	0	0	0	4	somatic
147984_at	MxG	unbiased	7.7	29.88	0	8.67	8.58	8.61	8.09	7.89	7.81	7.79	7.74	7.79	7.19	7.46	7.56	7.52	7.5	7.55	7.76	7.61	7.63	7.01	6.86	7.38	7.28	7.08	7.45	7.59	8.14	8.24	7.86	7.53	FALSE	FBgn0035228	CG12091	unknown	1629433_at	4	4	4	4	4	4	4	testes
148005_at	MxG	unbiased	4.64	53.52	1.80E-006	6.85	5.98	6.28	5.11	5.12	4.77	4.33	4.31	4.37	4.52	4.49	4.15	5.11	4.42	4.82	3.98	4.23	4.25	4.36	4.41	4.3	4.24	4.42	4.33	4.33	4.34	4.12	4.35	4.21	FALSE	FBgn0027790	CG12023	unknown	1626287_at	1	4	4	0	0	0	0	somatic
148010_at	MxG	unbiased	4.54	21.16	0.01	5.06	5.08	4.82	5.19	5.06	4.94	4.45	4.56	4.59	4.46	4.81	4.83	3.97	3.61	3.95	4.89	4.68	4.57	3.88	3.58	4.3	4.67	4.63	4.45	4.34	4.26	4.45	4.94	4.77	FALSE	FBgn0035285	CG12025	unknown	1640612_at	4	4	4	4	4	4	3	testes
148056_at	MxG	unbiased	5.27	25.97	0	5.44	5.81	5.78	5.32	5.28	5.25	6.49	7.16	7.08	5.76	5.79	5.71	4.74	4.65	4.55	3.62	3.91	4.38	4.77	5.01	5.67	4.58	4.6	5.37	5.33	5.24	5.47	5.25	4.68	FALSE	FBgn0035358	CG14949	unknown	1627682_at	0	0	4	0	0	0	0	somatic
148111_r_at	MxG	unbiased	9.23	21.47	0.01	8.99	9.28	9.13	9.36	9.19	9.28	9.17	9.27	9.27	9.35	9.45	9.71	8.46	8.6	8.65	8.89	9.01	8.95	9.39	9.25	9.23	9.53	9.65	9.32	9.27	9.29	9.47	9.75	9.62	FALSE	FBgn0026259	CG10840	metabolic process,translation	1626595_s_at	0	0	0	0	0	0	0	somatic
148211_at	MxG	unbiased	7.05	23.07	0	7.37	7.04	7.34	7.58	7.48	7.57	6.74	7.02	6.85	7.13	7.13	7.36	6.35	6.4	6.38	7.11	7.16	6.97	6.35	6.4	6.43	7.43	7.6	7.12	7.33	7.02	6.95	7.5	7.21	FALSE	FBgn0035592	CG10674	unknown	1633210_at	4	4	4	4	4	4	4	testes
148265_at	MxG	unbiased	6.13	68.19	1.82E-007	6.57	6.1	6.4	6.27	5.95	6.39	5.51	5.92	5.85	5.47	5.2	5.23	7.5	7.57	6.88	5.96	5.67	5.71	5.05	5.2	5.41	5.45	5.68	5.61	7.42	7.56	7.32	6.43	6.37	FALSE	FBgn0035679	CG10467	metabolic process	1630363_at	4	3	4	4	0	1	4	somatic
148446_at	MxG	unbiased	5.01	26.1	0	7.66	6.62	6.6	5.21	5.4	5.27	4.8	5.17	4.86	4.27	4.71	4.38	4.74	4.82	4.81	3.42	4.13	4.42	3.92	3.8	4.17	3.7	4.13	5.26	5.92	6.67	6.11	5.46	4.76	FALSE	FBgn0023479	CG4821	metabolic process,transport,proteolysis	1624957_a_at	4	4	4	0	0	0	1	somatic
148447_at	MxG	unbiased	5.88	22.96	0	6.49	6.34	6.43	6.4	6.14	6.3	5.22	5.22	5.42	5.91	5.88	5.82	5.13	5.17	5.29	6.4	6.49	5.87	5.22	5.24	5.54	6.6	6.78	6.67	5.07	5.58	5.6	5.98	6.41	FALSE	FBgn0035964	CG4665	metabolic process	1641451_at	4	4	4	4	4	4	4	testes
148582_r_at	MxG	unbiased	6.3	23.65	0	5.87	5.9	5.77	5.95	6.05	5.86	6.53	6.17	5.98	6.54	6.48	6.32	7	6.69	7.15	6.17	6.3	6.52	6.61	6.6	6.35	6.56	6.44	6.54	6.11	6.14	6.09	6.18	5.99	FALSE	FBgn0036172	CG11711	behavior	1640774_a_at	4	4	0	0	0	0	0	somatic
148662_at	MxG	unbiased	7.8	20.77	0.01	8	7.77	7.96	8.34	8.13	8.39	8.08	8.3	7.35	8.44	8.23	8.29	7.49	7.58	7.75	8.49	8.58	8.39	6.72	6.78	6.99	8.36	8.27	7.96	6.75	7.03	6.85	7.38	7.63	FALSE	FBgn0036290	CG10638	metabolic process	1626801_at	4	4	4	4	4	4	4	testes
148725_at	MxG	unbiased	4.76	47.93	5.02E-006	6.62	7.25	7.24	5.6	5.51	5.8	5.52	6.09	5.56	4.4	4.29	4.31	4.54	4.88	4.32	3.48	3.7	3.57	3.78	4.1	4.12	3.62	3.62	4.99	4.25	4.2	4.23	4.27	4.12	FALSE	FBgn0036381	CG8745	metabolic process	1641270_at	4	4	4	4	4	0	4	testes
148753_at	MxG	unbiased	8.73	34.4	0	9.14	8.95	8.91	9.4	9.25	9.15	8.56	8.83	8.46	8.71	8.7	9.13	8	7.69	7.7	9.31	9.53	9.24	7.85	7.15	7.4	9.31	9.12	9.38	8.52	8.87	8.59	9.11	9.28	FALSE	FBgn0036428	CG9238	metabolic process	1632222_a_at	4	4	4	4	4	4	4	testes
148839_at	MxG	unbiased	7.88	66.4	2.35E-007	7.72	7.96	7.7	7.99	7.99	7.75	7.82	7.81	7.72	8	7.65	7.85	7.18	7.33	7.22	7.37	7.58	7.64	8.68	8.98	8.99	8.39	8.28	8.26	7.6	7.83	7.56	7.9	7.73	FALSE	FBgn0036556	CG5830	unknown	1625794_at	4	4	4	4	4	4	4	testes
149072_at	MxG	unbiased	5.84	31.14	0	5.89	5.88	6.03	6.8	6.51	6.83	5.74	5.79	5.88	6.24	5.95	5.96	5.24	5.34	5.44	5.95	5.98	6.14	4.79	4.56	4.7	5.91	5.94	6.18	5.32	5.93	5.88	6.33	6.24	FALSE	FBgn0036904	CG8743	metabolic process,transport	1623217_at	0	1	0	0	3	0	0	testes
149138_at	MxG	unbiased	7.29	20.43	0.01	7.68	7.41	7.53	7.44	7.41	7.67	7.4	7.46	7.45	7.4	7.35	7.33	7.32	7.44	7.45	6.91	6.95	6.73	6.51	6.51	7.06	7.22	7.08	7.04	7.64	7.61	7.41	7.49	7.6	FALSE	FBgn0037011	CG4858	unknown	1625315_at	4	4	4	4	4	4	4	testes
149346_at	MxG	unbiased	6.84	32.99	0	6.45	6.66	6.5	6.9	6.76	6.81	6.66	6.81	6.9	6.54	6.67	6.73	6.32	6.69	6.66	6.94	7.09	7.04	7.31	7.84	7.94	6.9	6.84	6.82	6.69	6.69	6.6	6.85	6.73	FALSE	FBgn0037359	CG1245	metabolic process,transcription	1627003_at	4	4	4	4	4	4	4	testes
149374_at	MxG	unbiased	3.78	56.89	1.01E-006	3.43	3.42	3.61	3.54	3.6	3.51	4.43	4.28	4.48	3.94	3.85	3.77	3.82	3.87	3.9	3.65	3.75	3.85	3.76	3.74	3.74	3.82	3.85	3.83	3.68	3.67	3.53	3.74	3.58	FALSE	FBgn0037408	CG1147	signal transduction,behavior	1628982_at	4	4	4	2	4	0	4	testes
149419_at	MxG	unbiased	5.93	30.26	0	6.17	6.39	6.16	6.23	6.25	6.34	5.96	5.7	5.9	6.05	6	6.09	5.07	5.54	5.35	6.32	6.09	6.31	5.35	5.11	5.5	6.03	6	6	5.86	5.93	5.95	6.17	6.03	FALSE	FBgn0037465	CG1105	unknown	1624795_at	4	4	4	4	4	4	4	testes
149431_at	MxG	unbiased	3.33	24.06	0	3.59	4.38	4.48	4.04	3.86	3.95	3.02	3.02	2.93	2.88	2.86	2.42	3.12	3.53	3.1	2.66	2.37	2.47	2.95	3.08	3.08	2.84	2.94	3	4.15	4.31	4.67	3.11	3.61	FALSE	FBgn0037485	CG14606	metabolic process,transport	1640556_at	0	0	4	0	0	0	2	somatic
149474_at	MxG	unbiased	4.58	22.09	0	4.88	4.44	5.3	4.59	4.81	4.84	5.36	4.94	5.03	4.73	4.78	4.58	3.48	3.33	3.55	4.14	3.99	4.08	4.06	4.35	4.34	4.14	4.69	4.66	4.58	5.6	5.61	4.85	5.09	FALSE	FBgn0037548	CG7900	metabolic process	1623486_at	0	4	4	4	4	4	4	testes
149489_at	MxG	unbiased	2.76	20.56	0.01	5.21	3.87	6.09	5.41	3.77	4.18	2.14	2.43	2.14	2.22	2.16	2.13	2.83	2.24	2.25	2.07	2.17	2.15	2.18	2.17	2.12	2.2	2.18	2.21	2.32	2.87	2.15	2.13	2.11	FALSE	FBgn0062412	CG7459	transport	1626388_at	2	4	4	1	1	4	3	somatic
149504_at	MxG	unbiased	7.52	28.76	0	7.95	8.13	8.03	7.68	7.5	7.58	7.12	7.32	7.19	7.04	7.17	7.4	7.18	7.34	7.44	7.82	7.8	7.86	7.5	7.53	7.69	7.57	7.56	7.43	7.52	7.6	7.58	7.29	7.38	FALSE	FBgn0037592	CG11737	unknown	1632030_at	0	3	4	0	0	0	4	somatic
149514_at	MxG	unbiased	7.92	26.08	0	7.9	7.98	7.97	8.47	8.51	8.3	8.12	8.09	7.97	8.02	7.92	8.21	7.05	6.89	7.01	7.97	8.02	8.2	7.76	7.89	7.77	7.84	7.8	7.88	7.47	7.81	8.1	8.51	8.12	FALSE	FBgn0000171	CG9748	metabolic process,multicellular organismal development	1640256_at	4	4	4	4	4	4	4	testes
149519_at	MxG	unbiased	4.58	48.49	4.50E-006	5.53	5.39	5.81	4.53	4.44	4.79	4.46	4.39	4.41	4.34	4.38	4.44	4.58	4.45	4.54	4.79	4.64	4.49	4.27	4.49	4.51	4.51	4.5	4.26	4.46	4.41	4.28	4.47	4.39	FALSE	FBgn0037613	CG9790	cell cycle	1629876_at	4	4	4	4	4	2	4	testes
149528_at	MxG	unbiased	4.51	89.8	1.28E-008	6.87	6.11	6.39	5.02	4.93	5	4.07	4.22	4.36	4.07	3.86	3.88	4.12	4.2	4.21	3.86	4.01	4.06	3.84	3.97	3.79	3.49	3.86	4.16	5.72	5.49	5.14	4.09	4.03	FALSE	FBgn0037635	CG9837	unknown	1639101_at	4	4	3	0	2	0	0	somatic
149618_at	MxG	unbiased	4.21	68.53	1.74E-007	4.96	4.96	4.6	4.26	4.39	4.17	4.7	4.87	4.73	4.15	4.43	4.28	4.08	4.1	4.07	3.97	4	3.97	3.85	3.93	3.96	4.08	4.05	4.09	3.9	3.81	3.76	3.97	4.05	FALSE	FBgn0086359	CG3953	unknown	1625685_at	4	4	4	4	4	0	0	testes
149633_at	MxG	unbiased	7.46	26.44	0	8.11	7.84	8.02	7.83	8.13	7.99	7.32	7.29	7.42	7.64	7.65	7.56	7.26	6.7	6.87	7.59	7.8	7.48	6.84	6.98	6.93	7.41	7.73	7.6	7.53	7.49	7.23	6.99	7	FALSE	FBgn0037819	CG14688	unknown	1635321_at	4	4	4	4	4	4	4	testes
149681_at	MxG	unbiased	9.57	21.41	0.01	9.67	9.7	9.84	9.99	10.14	10.03	9.04	8.51	8.92	9.52	9.62	9.61	9.31	9.19	9.33	10.14	10.18	10.4	9.14	9.16	9.26	10.05	10.16	9.97	9.16	9	8.86	9.87	9.68	FALSE	FBgn0037890	CG17734	unknown	1624488_a_at	4	4	4	4	4	4	4	testes
149731_at	MxG	unbiased	3.83	23.93	0	4.57	4.66	4.88	3.46	3.55	3.49	3.82	3.81	4.06	3.64	3.64	3.6	3.89	3.71	4.11	3.26	3.36	3.52	3.71	3.62	3.65	3.5	3.59	3.63	4.32	4.21	4.86	3.6	3.48	FALSE	FBgn0037989	CG14741	metabolic process,transport	1638859_at	4	2	0	0	1	0	0	somatic
149748_at	MxG	unbiased	4.64	28	0	5.85	5.6	5.19	4.43	4.49	4.33	4.46	4.47	4.45	4.54	4.53	4.49	4.6	4.78	4.6	4.38	4.45	4.48	4.52	4.64	4.47	4.5	4.49	4.52	4.58	5.07	4.89	4.45	4.42	FALSE	FBgn0003651	CG11502	metabolic process,signal transduction,behavior,synaptic transmission,multicellular organismal development,transcription	1626594_s_at	4	4	4	0	4	0	0	testes
149855_at	MxG	unbiased	4.48	72.7	9.87E-008	5.57	6.62	6.37	4.51	4.5	4.54	3.9	4.06	4.37	3.74	3.96	3.73	3.67	3.77	4.5	3.53	3.81	3.65	3.61	3.71	3.51	3.61	3.65	3.75	6.52	6.66	6.91	4.14	4.99	FALSE	FBgn0038172	CG9621	metabolic process	1639079_at	4	4	4	1	3	0	1	testes
149938_at	MxG	unbiased	5.94	23.94	0	7.96	7.31	7.36	6.14	6.31	5.89	5.27	5.59	5.18	5.25	5.6	5.68	6.76	5.95	6.4	5.35	5.32	4.98	5.75	5.68	5.8	5.5	5.51	5.55	7.14	6.62	5.85	5.24	5.3	FALSE	FBgn0038291	CG3984	unknown	1638733_at	0	4	4	0	0	0	0	somatic
149953_at	MxG	unbiased	4.66	24.13	0	5.06	4.97	5.04	4.83	4.86	4.93	4.33	4.3	4.15	4.36	4.34	4.32	4.42	4.43	4.58	4.97	4.91	5.27	4.33	4.47	4.44	4.4	4.45	4.4	5.13	4.79	5.19	4.93	4.5	FALSE	FBgn0038331	CG5073	unknown	1639588_at	4	4	4	4	4	4	4	testes
150000_at	MxG	unbiased	4.83	42.41	1.54E-005	7.52	6.93	6.74	5.2	5.48	5.57	4.38	4.34	4.68	4.47	4.34	4.09	4.81	4.61	5.09	4.17	4.22	4.24	4.55	5.72	4.52	4.42	4.71	4.16	4.41	4.29	4.04	4.21	4.14	FALSE	FBgn0038405	CG8927	unknown	1639979_at	0	4	0	0	4	0	0	testes
150090_at	MxG	unbiased	3.7	43.31	1.27E-005	6.28	6.52	5.28	4.64	4.97	4.41	2.79	2.82	2.52	3.19	3.41	3.07	4.24	3.58	4.11	3.35	3.56	3.45	3.15	3.31	3.13	3.05	3.48	4.56	2.7	2.92	2.5	3.02	3.2	FALSE	FBgn0038530	CG7629	defense response	1631475_at	2	4	4	1	0	0	4	somatic
150227_at	MxG	unbiased	5.5	34.59	9.68E-005	6.26	6.36	6.2	5.55	5.39	5.37	5.49	5.45	5.5	5.64	5.7	5.49	5.46	5.63	5.59	5.12	5.31	5.4	5.26	5.35	5.46	5.02	5.07	5.37	5.51	5.58	5.64	5.14	5.12	FALSE	FBgn0038744	CG4733	signal transduction	1633088_at	4	4	4	4	4	4	4	testes
150261_at	MxG	unbiased	5.53	38.59	3.63E-005	6.86	6.66	6.73	5.99	6.02	6.07	4.84	5.44	5.27	5.46	5.13	5.2	6.2	5.85	6.54	5.34	5.19	5.08	5.18	4.42	4.37	5.07	5.11	5.39	5.58	5.53	5.34	5.41	5.17	FALSE	FBgn0038795	CG4335	metabolic process,transport	1638038_at	0	4	4	0	0	0	0	somatic
150377_at	MxG	unbiased	3.36	28.91	0	5.45	5.05	4.76	3.2	3.22	3.15	3.98	3.3	3.65	3.21	3.06	2.57	3.32	3.32	3.32	2.92	2.5	2.96	3.26	3.3	3.24	2.59	2.85	3.32	3.24	3.55	3.34	3.16	2.71	FALSE	FBgn0053110	CG33110	metabolic process	1634318_at	3	4	4	0	4	4	0	testes
150404_at	MxG	unbiased	5.38	52.33	2.22E-006	7.03	6.89	6.95	5.82	5.95	5.77	4.89	5.37	4.76	4.62	4.49	4.37	6.08	6.34	6.33	4.75	4.65	4.64	4.4	4.33	4.47	3.52	4.45	4.9	6.53	6.78	6.41	5.32	5.29	FALSE	FBgn0039031	CG17244	unknown	1625837_at	4	4	4	0	0	0	2	somatic
150706_at	MxG	unbiased	1.4	36.33	6.24E-005	4.27	3.29	2.83	1.32	1.77	1.1	1.07	1.02	1.13	1.12	1.09	1.06	1.42	1.1	1.46	1.02	1.04	1.04	1.1	1.7	1.06	1.09	1.56	1.08	1.02	1.03	0.77	1.03	1.03	FALSE	FBgn0039480	CG6131	structural molecule activity	1630171_at	0	0	0	0	0	0	1	somatic
150743_at	MxG	unbiased	5.69	40.97	2.12E-005	6.68	6.64	7.03	5.61	5.41	5.39	7.01	6.38	6.71	5.59	5.5	5.27	5.44	5.38	5.48	4.65	4.47	4.7	5.1	5.45	5.41	4.83	5.27	5.25	6.53	6.26	6.8	5.5	5.35	FALSE	FBgn0051057	CG31057	structural molecule activity,metabolic process	1634487_at	4	4	4	1	4	4	4	testes
150876_at	MxG	unbiased	4.93	21.08	0.01	4.9	4.78	5.36	5.54	5.55	5.49	4.72	4.71	4.75	5.04	4.93	4.96	4.97	4.9	4.93	4.94	4.88	4.98	4.12	4.34	4.13	5.01	4.98	5.19	4.78	4.73	4.68	5.4	5.24	FALSE	FBgn0039751	CG1983	unknown	1638630_at	4	4	4	4	4	4	4	testes
150944_at	MxG	unbiased	7.76	25.1	0	7.71	7.66	8.03	8.38	8.29	8.29	7.64	7.88	7.85	7.85	7.96	8.17	7.29	7.39	6.99	8.09	8.2	8.3	6.99	6.88	6.91	7.88	8.04	7.8	7.42	7.56	7.58	8.04	8.05	FALSE	FBgn0039849	CG11334	metabolic process,translation	1624246_s_at	4	4	4	4	4	4	4	testes
150977_at	MxG	unbiased	9.03	27.51	0	9.66	9.43	9.52	9.18	9.16	9.05	9.66	9.32	9.52	9.21	9.09	8.81	9.11	8.85	9.03	8.47	8.49	8.26	8.57	8.56	8.63	8.41	8.43	8.75	9.29	9.46	9.49	9.11	9.24	FALSE	FBgn0025704	CG2165	metabolic process,transport	1632285_at	4	4	4	4	4	4	4	testes
150984_at	MxG	unbiased	4.01	48.24	4.72E-006	6.63	7.09	6.46	4.98	4.55	4.31	4	3.45	3.53	3.63	3.37	3.13	3.24	3.17	3.21	2.91	3.13	3.14	3.15	3.42	3.5	3.2	3.68	3.73	3.64	5.38	4.71	3.76	4.3	FALSE	FBgn0039915	CG1732	metabolic process,transport	1633033_s_at	4	4	1	0	1	4	0	somatic
150988_at	MxG	unbiased	5.21	24.89	0	4.86	4.85	4.66	4.75	4.99	4.71	6.1	5.75	5.97	5.38	5.5	5.21	5.4	5.32	5.38	4.93	5.01	5.27	5.24	5.58	5.53	5.22	5.19	5.05	5.38	5.01	4.95	4.98	4.99	FALSE	FBgn0005666	CG32019	structural molecule activity,metabolic process,signal transduction,multicellular organismal development	1626397_at	4	4	4	4	4	4	4	testes
151143_at	MxG	unbiased	10.44	20.33	0.01	10.39	10.05	10.19	11.17	11.13	11.24	9.83	9.94	10.06	10.99	10.9	11.1	10.09	10.15	10.16	10.58	10.66	10.71	9.55	9.55	9.63	11.02	10.97	10.8	10.07	10.05	9.92	11	10.94	FALSE	FBgn0040660	CG13551	unknown	1626735_at	0	0	4	0	3	0	1	testes
151485_s_at	MxG	unbiased	3.44	20.83	0.01	4.56	4.87	4.39	3.16	3.17	3.44	3.71	3.75	3.53	3.04	3.22	3.06	3.27	3.42	3.51	2.87	2.91	3.07	3.18	3.27	3.32	3.2	3.26	3.29	3.14	4.12	3.91	3.14	3.08	FALSE	FBgn0014396	CG3234	metabolic process,transport,behavior,multicellular organismal development,transcription	1631468_a_at	4	4	3	0	0	4	4	somatic
151505_s_at	MxG	unbiased	8.07	24.96	0	8.26	8.15	8.31	7.63	7.69	7.64	9.2	9.03	9.3	8.5	8.71	8.16	8.29	7.96	8.21	7.51	7.39	7.66	8.17	8.98	8.29	7.83	8.12	7.58	7.63	7.29	7.57	7.52	7.55	FALSE	FBgn0004625	CG3620	metabolic process,signal transduction,behavior	1636576_s_at	4	4	4	4	4	4	4	testes
151569_at	MxG	unbiased	3.4	22.76	0	3.03	3.09	2.9	3.12	3.23	3.12	4.2	3.87	4.94	3.58	3.42	3.36	3.44	3.43	3.57	3.25	3.36	3.45	3.37	3.34	3.28	3.44	3.42	3.44	3.26	3.16	3.06	3.32	3.27	FALSE	FBgn0039282	CG11848	unknown	1640291_at	4	4	0	0	0	0	0	somatic
151642_at	MxG	unbiased	9.43	33.24	0	9.11	8.83	8.71	9.23	9.04	9.15	9.75	9.35	9.49	9.94	9.93	9.74	9.71	10.08	10	9.54	9.63	9.56	9.7	9.31	9.37	10.21	9.99	9.84	8.74	8.61	8.67	9.08	9.15	FALSE	FBgn0037813	CG17100	metabolic process,transcription	1623277_at	4	4	4	4	4	4	4	testes
151681_at	MxG	unbiased	9.21	34.21	0	9.07	9.09	9.27	9.14	9.16	9.18	9.6	9.79	9.93	9.16	9.07	9.08	9.06	9.21	9.11	8.81	8.88	9.09	9.57	9.75	9.87	9.24	9.31	9.1	8.9	8.88	8.89	9.13	8.78	FALSE	FBgn0052306	CG32306	unknown	1628303_at	4	4	0	0	0	0	0	somatic
151779_at	MxG	unbiased	6.65	37.44	4.76E-005	6.59	6.5	7.15	6.8	6.89	6.85	6.11	6.2	6.11	6.67	6.59	6.68	6.12	5.76	6.12	7	7.07	6.76	6.21	6.1	6.22	6.83	6.71	6.62	7.19	7.45	7.31	6.95	7.17	FALSE	FBgn0032029	CG17292	metabolic process	1627048_at	4	4	4	4	4	4	3	testes
151795_at	MxG	unbiased	10.33	40.06	2.59E-005	11.07	10.99	10.97	10.53	10.43	10.48	9.87	10.16	10.1	9.78	9.72	9.88	10.43	10.57	10.58	10.27	10.26	10.41	10.08	10.11	10.29	10.13	10.21	10.37	10.64	10.89	10.55	10	9.87	FALSE	FBgn0001248	CG7176	metabolic process,mitochondrion	1634314_s_at	4	4	4	4	4	4	4	testes
151797_at	MxG	unbiased	7.23	20.77	0.01	8.09	7.92	7.66	7.17	7.47	7.1	6.78	6.94	6.67	6.19	6.63	7.02	8.1	7.56	7.77	7.09	6.82	6.9	6.48	6.23	6.84	6.8	7.12	7.56	8.15	8.03	7.79	7.14	7.62	FALSE	FBgn0032820	CG31692	metabolic process	1641066_s_at	4	4	4	4	4	4	4	testes
151805_at	MxG	unbiased	6.26	27.8	0	7.31	7.58	7.52	7.11	7.06	7.12	6.05	6.08	6.32	6.07	5.95	6.09	6.8	6.49	6.92	5.63	5.42	5.49	4.97	5.48	5.92	5.14	5.69	6.02	6.47	6.63	6.21	6.15	5.82	FALSE	FBgn0086450	CG2194	unknown	1625686_s_at	4	4	4	1	3	4	4	testes
151822_at	MxG	unbiased	8.41	46.61	6.50E-006	8.82	8.74	8.63	8.5	8.64	8.5	8.21	8.58	8.44	8.44	8.77	8.35	9.13	9.26	9.22	8.19	8.09	8.14	7.89	7.79	8.03	8.06	8.19	8.21	8.33	8.23	8.09	8.15	8.38	FALSE	FBgn0014018	CG11992	metabolic process,defense response,signal transduction,transcription	1627376_at	4	4	4	4	4	4	4	testes
151831_at	MxG	unbiased	8.94	22.25	0	9.33	9.23	9.43	8.81	8.88	8.71	9.23	9.22	9.3	8.93	8.78	8.75	9.9	9.84	9.99	8.49	8.47	8.08	8.85	8.98	8.91	8	8.2	8.29	9.31	8.84	9.18	8.5	8.72	FALSE	FBgn0050011	CG30011	metabolic process,defense response,multicellular organismal development,transcription	1625370_s_at	4	4	4	4	4	4	4	testes
151838_at	MxG	unbiased	9.37	21.34	0.01	9.68	9.76	9.54	9.27	9.54	9.83	9.21	9.69	9.39	9.17	9.54	9.09	10.04	10.43	10.05	9.51	9.38	9.53	8.57	8.71	9.14	9.32	9.3	9.58	9.09	9.18	9.05	8.63	8.45	FALSE	FBgn0031263	CG2789	metabolic process,transport,mitochondrion	1625763_at	4	4	4	4	4	4	4	testes
151864_at	MxG	unbiased	9.48	33.35	0	9.81	9.86	9.92	9.77	9.79	9.52	9.29	9.44	9.36	9.86	9.66	10.01	8.86	8.58	8.83	10.05	10.13	10.1	9.34	8.98	9.08	9.57	9.57	9.51	8.86	8.92	9.16	9.45	9.63	FALSE	FBgn0041150	CG12787	transport	1627509_s_at	4	4	4	4	4	4	4	testes
151909_at	MxG	unbiased	9.58	27.24	0	9.43	9.35	9.38	9.69	9.78	9.68	9.18	9.37	9.01	9.98	9.87	10.06	9.42	9.38	9.51	9.75	9.92	10.1	8.89	8.56	8.62	9.73	9.98	9.65	9.72	9.97	9.66	10.07	9.93	FALSE	FBgn0032350	CG6287	metabolic process	1629207_at	4	4	4	4	4	4	4	testes
151911_at	MxG	unbiased	4.43	22.13	0	4.23	4.26	4.24	4.21	4.3	4.24	5.03	4.97	4.94	4.52	4.86	4.4	4.42	4.43	4.43	4	4.23	4.28	4.34	4.4	4.58	4.41	4.41	4.44	4.32	4.32	4.43	4.45	4.49	FALSE	FBgn0029843	CG5905	metabolic process,signal transduction,proteolysis	1639483_s_at	4	4	4	0	4	0	4	testes
151953_at	MxG	unbiased	5.42	23.03	0	7.83	6.64	7.02	5.42	5.14	5.07	5.29	5.15	5.72	6.36	5.55	5.22	5.19	5.14	5.19	4.56	4.87	5.02	5.17	5.55	5.15	5.05	5.42	5.21	5.13	5.13	4.89	5.18	4.82	FALSE	FBgn0030562	CG9400	metabolic process,defense response	1623851_at	0	4	0	3	0	0	0	somatic
151972_at	MxG	unbiased	9.46	22.21	0	10.17	10.21	10.17	9.83	9.77	9.79	9.81	9.85	9.82	9.68	9.77	9.52	9.39	9.74	9.51	9	8.79	8.9	8.65	8.83	9.26	8.51	8.8	9.16	9.68	9.68	9.57	9.38	9.08	FALSE	FBgn0030679	CG8206	unknown	1639016_at	4	4	4	4	4	4	4	testes
152005_at	MxG	unbiased	4.32	21.5	0.01	5.36	5.12	5.52	3.93	4.37	3.91	4.43	4.89	5.14	4.25	3.74	3.67	3.8	3.81	4.05	3.63	3.75	3.79	4.08	4.16	3.88	3.79	4.57	4.18	4.95	5.33	5	4.1	4.15	FALSE	FBgn0038946	CG7077	metabolic process	1635006_at	4	4	0	0	0	0	0	somatic
152019_at	MxG	unbiased	6.37	23.05	0	6.44	6.04	6.65	6.16	6.2	5.95	7.88	7.49	7.36	6.56	6.4	6.04	7	7.13	6.98	5.84	5.59	5.36	6.41	6.69	6.43	5.72	5.92	6.18	6.19	6.18	6.05	6.15	5.77	FALSE	FBgn0039298	CG11853	behavior	1630761_at	0	4	4	0	1	0	4	somatic
152023_at	MxG	unbiased	4.17	116.25	1.02E-009	6	6.25	5.75	3.94	4.04	3.71	4.12	3.81	4.25	4.04	3.98	3.89	4.03	4.05	4.11	3.76	3.89	3.92	4.37	4	4.08	3.98	4.03	3.99	3.86	3.74	3.71	3.86	3.73	FALSE	FBgn0041181	CG7068	unknown	1623753_at	4	4	4	0	4	0	1	testes
152054_at	MxG	unbiased	5.12	31.06	0	5.95	5.62	5.83	5.39	5.49	5.45	4.46	4.78	4.4	3.96	3.81	3.64	6.29	6.1	6.32	4.72	5.06	4.37	4.45	4.82	4.7	3.83	4.51	5.1	6.39	6.2	6.83	4.94	5.15	FALSE	FBgn0030425	CG3775	metabolic process,proteolysis	1640399_at	4	4	4	0	1	0	0	somatic
152059_at	MxG	unbiased	10.01	29.6	0	10.45	10.17	10.46	9.87	9.89	9.88	9.76	9.63	9.78	9.78	9.66	9.72	10.19	9.94	10.28	9.95	9.86	9.88	9.99	9.96	9.98	9.79	9.78	9.8	10.56	10.41	10.52	9.99	10.23	FALSE	FBgn0027580	CG1516	metabolic process,mitochondrion	1639255_s_at	4	4	4	4	4	4	4	testes
152076_at	MxG	unbiased	7.64	21.15	0.01	7.76	8.09	8.04	8.17	8.09	7.91	7.71	7.59	7.55	7.26	7.48	7.69	7.09	7.15	7	7.23	7.36	7.52	7.59	7.48	7.56	7.62	7.67	7.62	7.83	7.88	7.91	8.04	7.68	FALSE	FBgn0030481	CG1662	unknown	1637048_at	4	4	4	4	4	4	4	testes
152083_at	MxG	unbiased	8.72	39.97	2.64E-005	8.11	8.07	8.47	8.76	8.72	8.99	8.15	8.25	8.02	9.12	8.83	8.85	8.65	8.82	8.45	8.84	8.89	8.91	7.75	7.97	7.88	9.37	9.4	9.18	9.26	9.58	9.1	9.36	9.19	FALSE	FBgn0034390	CG15093	metabolic process,mitochondrion	1630236_s_at	4	4	4	4	4	4	4	testes
152088_at	MxG	unbiased	9.83	21.94	0	9.95	10.25	10.35	10.06	9.93	9.76	9.58	9.72	9.58	9.46	9.42	9.54	9.86	9.97	9.94	9.83	9.92	9.89	9.54	9.55	9.66	9.87	9.77	9.89	10.04	10.15	10.21	9.73	9.76	FALSE	FBgn0027579	CG5508	metabolic process,mitochondrion	1632146_a_at	4	4	4	4	4	4	4	testes
152151_at	MxG	unbiased	9.4	48.97	4.11E-006	9.71	9.7	9.84	9.82	9.81	9.79	9.38	9.39	9.36	9.75	9.7	9.85	9.01	8.92	9.1	9.5	9.53	9.79	8.58	8.67	8.62	9.44	9.5	9.46	9.31	9.52	9.14	9.3	9.01	FALSE	FBgn0036824	CG3902	metabolic process,transport	1632980_at	4	4	4	4	4	4	4	testes
152166_at	MxG	unbiased	3.24	148.49	9.03E-011	5.98	5.22	5.61	2.95	2.94	2.96	2.97	2.94	2.74	2.81	2.77	2.8	3.02	3.4	3.09	2.69	2.84	2.93	3	2.99	3.31	3.01	2.99	3.02	3.1	2.97	3.14	2.83	2.94	FALSE	FBgn0032507	CG9377	metabolic process,proteolysis	1631512_at	4	4	0	0	1	0	0	somatic
152192_at	MxG	unbiased	10.26	26.73	0	9.97	9.99	10.07	9.87	9.95	9.96	10.29	10.47	10.53	10.23	10.32	10.27	10.34	10.4	10.31	10.39	10.39	10.28	10.75	10.59	10.67	10.35	10.22	10.11	10.17	10.13	10.25	9.98	10.17	FALSE	FBgn0015622	CG11958	metabolic process,transport	1627261_s_at	4	4	4	4	4	4	4	testes
152227_at	MxG	unbiased	8.11	22.15	0	7.9	7.81	7.87	8.07	7.86	8.04	8.08	8.25	8.36	8.13	8.2	8.21	8.26	8.17	8.08	7.87	7.88	7.88	7.97	7.79	8.06	7.95	8.22	7.93	8.59	8.82	8.49	8.26	8.12	FALSE	FBgn0038407	CG6126	metabolic process,transport	1634767_at	4	4	4	4	0	4	4	somatic
152351_at	MxG	unbiased	7.46	57.35	9.41E-007	8.13	8.3	8.13	7.26	7.25	7.25	7.27	7.4	7.45	6.96	6.99	7.14	8.07	7.74	7.64	6.56	6.99	6.86	6.45	6.75	6.52	6.24	7.12	7.15	9.25	9.24	8.98	7.44	7.85	FALSE	FBgn0035950	CG5288	metabolic process	1641681_s_at	4	4	4	4	4	4	4	testes
152407_at	MxG	unbiased	10.32	20.29	0.01	10.73	10.42	10.57	9.77	9.94	9.88	10.69	10.77	10.57	10.09	9.98	9.62	10.81	10.74	10.9	9.52	9.66	9.67	10.18	10.13	10.28	9.91	10.24	9.88	11.18	11.19	11.36	10.1	10.5	FALSE	FBgn0033246	CG11198	metabolic process	1636923_a_at	4	4	4	4	4	4	4	testes
152419_at	MxG	unbiased	5.36	29.91	0	4.76	5.12	4.73	4.83	4.78	4.69	6.8	6.57	6.86	5.35	5.24	5.19	6.35	5.6	5.67	4.79	4.79	5.02	5.74	6.53	6.07	4.84	5.29	4.66	5.16	5.26	5.37	4.64	4.75	FALSE	FBgn0028481	CG4341	unknown	1628782_at	4	4	0	0	4	1	0	testes
152448_at	MxG	unbiased	5	47.96	4.99E-006	7.17	6.79	7.63	5.42	5.78	5.27	4.48	5.04	4.71	4.45	4.55	4.25	4.56	4.12	4.53	3.96	4.26	3.78	4.28	3.95	4.32	3.6	4.17	4.61	6.31	7.26	6.06	5.02	4.68	FALSE	FBgn0031860	CG11236	metabolic process,transport	1626613_at	0	4	4	0	0	0	4	somatic
152463_at	MxG	unbiased	4.32	32.77	0	6.27	5.8	6.44	4.81	4.1	4.38	3.9	4	4.11	4.02	3.9	3.78	4.86	4.18	4.33	3.74	3.5	3.9	3.93	4.12	4.14	3.83	3.94	3.95	4.22	5.16	4.28	3.89	3.79	FALSE	FBgn0030164	CG1889	unknown	1641240_a_at	0	4	4	0	0	0	0	somatic
152473_at	MxG	unbiased	8.13	22.73	0	7.89	8.02	7.58	7.88	7.71	7.84	8.5	8.77	8.8	7.95	8.26	7.97	8.46	8.93	8.74	7.45	7.45	6.99	8.98	8.84	8.98	7.96	8.14	7.73	8.16	8.01	8.03	7.94	7.89	FALSE	FBgn0085381	CG12139	unknown	1641272_at	4	4	4	4	4	4	4	testes
152524_at	MxG	unbiased	4.67	33.65	0	4.09	4.16	4.39	3.77	4.06	3.94	5.45	5.4	5.65	4.57	4.66	4.33	6.06	6.97	5.57	4.08	3.87	4.13	4.11	4.37	4.23	3.97	3.99	4.38	5.48	5.46	5.52	4.37	4.35	FALSE	FBgn0040350	CG3690	transport,synaptic transmission	1628284_at	0	1	4	3	4	2	4	testes
152544_at	MxG	unbiased	6.02	22.41	0	5.65	5.66	5.55	5.77	5.89	5.69	6.46	6.25	6.13	6.2	6.36	5.93	6.34	6.39	6.28	5.98	6.1	6.09	6.08	6.21	6.32	6.08	5.98	6.08	5.91	5.79	5.61	5.87	5.86	FALSE	FBgn0031985	CG8683	unknown	1630764_at	4	4	4	4	4	4	4	testes
152559_at	MxG	unbiased	4.05	37.01	5.29E-005	5.15	4.97	5.01	3.81	4.43	3.99	4.32	3.92	3.72	3.38	3.57	3.34	4.89	4.94	4.96	3.78	3.7	3.51	3.65	3.7	3.48	3.14	3.38	3.56	4.57	4.54	4.74	3.58	3.6	FALSE	FBgn0003965	CG2155	metabolic process,multicellular organismal development	1623355_at	4	4	4	1	0	0	0	somatic
152598_at	MxG	unbiased	7.97	50.22	3.26E-006	8	7.86	7.96	8.92	8.83	8.93	8	8.32	8.46	8.19	8.43	8.53	8.28	8.42	7.91	8.37	8.64	8.1	7.4	7.14	7.29	8.04	8.21	8.05	6.3	6.76	6.55	7.73	7.55	FALSE	FBgn0034335	CG5164	metabolic process,defense response,response to toxin	1623256_at	4	4	4	4	4	4	4	testes
152613_at	MxG	unbiased	8.47	35.9	6.95E-005	8.67	8.65	8.68	8.93	8.75	9.09	8.26	8.62	8.18	8.82	8.97	9.06	7.6	7.67	7.76	8.77	8.81	8.81	7.49	7.04	7.6	8.51	8.64	8.75	8.55	8.87	8.35	8.81	8.8	FALSE	FBgn0036337	CG11255	metabolic process	1623695_a_at	4	4	4	4	4	4	4	testes
152669_at	MxG	unbiased	6.25	113.37	1.31E-009	7.19	7.01	6.97	6.07	6.2	6.48	5.51	5.73	5.68	5.46	5.44	5.6	6.59	6.58	6.79	6.06	6.07	5.97	5.2	5.18	5.47	5.54	5.87	5.97	7.71	8	8.47	6.08	6.31	FALSE	FBgn0020385	CG4067	metabolic process	1637444_s_at	4	4	4	4	4	4	4	testes
152711_at	MxG	unbiased	6.62	35.38	7.91E-005	7.01	6.82	6.91	7.25	7.23	7.59	5.55	6.14	5.64	6.65	6.6	6.72	5.52	5.45	4.72	6.66	6.5	6.75	6.31	6.38	6.31	7.51	7.76	7.58	6.71	6.67	6.57	7.18	7.13	FALSE	FBgn0035044	CG3663	unknown	1626886_at	4	4	4	4	1	4	4	somatic
152727_at	MxG	unbiased	8.67	30.55	0	9.85	9.73	9	9.4	9.55	9.4	8.6	8.54	8.63	8.81	8.69	8.31	9.21	8.64	9.17	8.52	8.48	8.35	7.37	7.87	7.24	8.51	8.74	8.32	8.29	8.49	8.53	8.5	8.57	FALSE	FBgn0031971	CG7224	unknown	1626442_at	4	4	4	4	4	4	4	testes
152734_at	MxG	unbiased	5.76	45.77	7.68E-006	4.97	4.84	4.83	4.99	4.97	4.87	6.87	7.49	6.87	6.72	6.67	5.73	7.08	7.22	6.66	5.43	5.49	5.81	4.99	4.46	4.56	5.07	4.53	4.52	6.68	6.57	6	6.08	6.21	FALSE	FBgn0028940	CG8864	metabolic process,transport	1629009_at	4	4	4	0	0	1	4	somatic
152751_at	MxG	unbiased	6.67	23.1	0	7.54	7.39	7.19	7.08	6.93	7.13	6.52	6.86	6.68	6.22	6.61	6.54	6.75	6.87	6.62	6.61	6.58	6.38	6.27	6.18	6.27	6.27	6.18	6.34	6.39	6.83	6.67	6.68	6.89	FALSE	FBgn0032477	CG5287	metabolic process,translation	1628079_at	0	0	0	0	4	1	1	testes
152780_at	MxG	unbiased	7.51	60.15	6.00E-007	8.12	8.17	8.15	8.19	8.21	8.1	6.56	6.59	6.52	7.12	7.22	7.47	7.34	7.64	7.61	7.91	7.73	7.89	6.82	7.25	7.23	7.7	7.59	7.88	7.16	7.2	7.19	7.72	7.51	FALSE	FBgn0035251	CG7967	unknown	1626276_at	4	4	4	4	4	4	4	testes
152781_at	MxG	unbiased	8.22	33.21	0	8.57	8.58	8.51	8.39	8.34	8.42	8.5	8.92	8.79	7.93	7.91	8	7.86	7.61	7.41	8.62	8.55	8.5	7.32	7.51	7.88	8.41	8.56	8.39	8.14	8.41	7.94	8.22	8.26	FALSE	FBgn0004654	CG3724	metabolic process	1631588_at	4	4	4	4	4	4	4	testes
152801_at	MxG	unbiased	10.31	105.13	2.75E-009	10.65	10.63	10.66	10.48	10.47	10.55	9.52	9.49	9.72	9.98	10.04	10.15	10.41	10.34	10.41	10.43	10.46	10.54	9.8	9.77	9.92	10.41	10.37	10.13	11.1	11.02	10.84	10.32	10.53	FALSE	FBgn0001125	CG4233	metabolic process,synaptic transmission,multicellular organismal development,mitochondrion	1629055_a_at	4	4	4	4	4	4	4	testes
152875_at	MxG	unbiased	6.71	43.74	1.16E-005	7.04	7.36	7.67	6.86	6.89	6.83	7.13	6.83	7	6.7	6.87	6.89	4.34	4.61	5.73	6.05	6.16	5.84	7.12	7.38	7.53	6.79	7.02	6.8	7.38	7.1	7.28	6.66	6.68	FALSE	FBgn0031713	CG7277	metabolic process,transport	1641134_at	4	4	4	4	4	4	4	testes
152948_at	MxG	unbiased	7.3	28.16	0	7.17	7.42	7.2	7.4	7.32	7.29	6.06	6.01	6.43	7	6.82	7.41	7.1	7.55	7.47	8.45	8.02	8.07	7.64	7.56	7.54	7.39	7.29	7.1	7.78	7.32	7.63	7.29	7.04	FALSE	FBgn0033309	CG8735	unknown	1622944_at	4	4	4	4	4	4	4	testes
152950_at	MxG	unbiased	3.47	24.05	0	4.2	3.9	4.17	3.49	3.99	4	3.52	3.99	3.71	3.63	3.72	3.61	3.51	3.5	3.52	3.37	3.2	2.81	2.59	2.66	2.74	2.49	2.97	2.9	4.05	3.95	4.08	2.86	3.45	FALSE	FBgn0029769	CG3239	metabolic process,proteolysis	1639642_a_at	1	4	4	0	0	2	0	somatic
153046_at	MxG	unbiased	4.71	25.92	0	6.15	6.43	6.47	4.96	5.19	4.93	4.61	4.9	4.71	4.05	3.93	4.05	5.43	5.38	5.5	4.57	4.25	4.37	3.97	4.02	4.08	2.55	3.8	4.17	5.17	5.55	5.15	4.09	4.06	FALSE	FBgn0014031	CG3926	metabolic process,defense response,response to toxin,mitochondrion	1637872_at	4	4	4	0	0	4	0	somatic
153047_at	MxG	unbiased	2.45	31.13	0	4.61	3.45	4.04	2.16	2.16	2.36	2.12	2.14	2.11	2.21	2.15	2.13	2.28	2.4	2.49	2.11	2.18	2.17	2.2	2.23	2.18	2.19	2.26	2.29	2.91	3.01	2.12	2.14	2.15	FALSE	FBgn0036742	CG7497	metabolic process,signal transduction,multicellular organismal development	1637097_at	4	4	4	4	4	4	4	testes
153083_at	MxG	unbiased	4.86	23.69	0	4.29	4.38	4.47	4.8	4.55	4.53	4.92	4.66	4.55	5.01	4.84	4.81	5.68	5.3	5.73	4.65	4.69	4.8	5.23	5.17	4.86	4.82	4.56	4.54	4.69	4.7	5.03	5.4	5.15	FALSE	FBgn0085450	CG7093	unknown	1639414_at	4	4	4	4	4	4	4	testes
153106_at	MxG	unbiased	3.67	29.3	0	4.41	4.63	4.45	3.77	3.77	3.58	3.55	3.49	3.35	3.57	3.6	3.43	3.74	3.67	3.67	3.4	3.26	3.46	3.31	3.61	3.63	3.69	3.66	4.22	3.54	3.5	3.44	3.59	3.57	FALSE	FBgn0031630	CG15629	metabolic process	1632498_at	4	4	0	0	4	0	1	testes
153109_at	MxG	unbiased	8.23	53.06	1.95E-006	7.75	7.81	7.69	7.82	7.8	7.74	8.31	8.24	8.23	7.73	7.73	8.11	8.42	8.46	8.5	8.36	8.32	8.34	9.37	9.09	9.03	8.26	8.29	7.89	8.5	8.45	8.48	8.05	8.03	FALSE	FBgn0034521	CG13431	metabolic process,translation	1623607_at	4	4	4	4	4	4	4	testes
153118_at	MxG	unbiased	6.73	26.56	0	6.54	6.66	6.68	6.43	6.47	6.66	6.5	6.69	6.74	6.43	6.55	6.68	6.7	6.74	6.65	6.93	6.84	6.92	7.2	7.36	7.3	6.68	6.66	6.58	6.76	6.97	6.93	6.47	6.47	FALSE	FBgn0004908	CG7435	metabolic process,transport,signal transduction,synaptic transmission	1641687_at	4	4	4	4	4	4	4	testes
153122_at	MxG	unbiased	7.91	21.48	0.01	7.66	8.64	7.86	8.04	8.02	8.33	7.52	7.17	6.44	8.27	8.34	8.07	7.37	8.03	7.83	8.13	8.18	8.14	6.93	6.89	6.53	8.36	8.2	8.13	8.63	8.56	8.73	8.25	8.28	FALSE	FBgn0000052	CG9127	metabolic process	1629194_s_at	4	4	4	4	4	4	4	testes
153172_at	MxG	unbiased	6.36	23.12	0	6.2	6.24	6.35	6.43	6.33	6.24	6.53	6.87	6.52	6.82	6.77	6.72	6.11	6.35	6.31	7.29	6.99	6.81	6.46	5.71	5.52	7	6.81	6.64	4.89	5.23	5.2	6.54	6.59	FALSE	FBgn0032079	CG31886	unknown	1631610_at	4	4	4	4	2	4	4	somatic
153195_at	MxG	unbiased	6.72	28.44	0	6.18	6.14	6.18	6.33	6.35	6.55	7.01	6.72	6.99	6.85	6.71	6.69	7.07	7.14	7.07	6.6	6.69	6.65	6.67	6.69	6.64	6.72	6.68	6.63	6.86	7.4	7.02	6.66	6.96	FALSE	FBgn0014930	CG2846	metabolic process	1631313_at	4	4	4	4	4	4	4	testes
153203_at	MxG	unbiased	7.2	30.83	0	6.76	6.79	7.19	7.63	7.44	7.46	6.75	6.79	6.78	7.23	7.26	7.27	6.84	6.77	6.69	7.68	7.7	7.62	6.63	6.67	6.52	7.58	7.49	7.23	7.59	7.78	7.47	7.44	7.63	FALSE	FBgn0039156	CG6178	metabolic process	1627423_at	4	4	4	4	4	4	4	testes
153241_at	MxG	unbiased	8.02	34.85	9.05E-005	7.46	7.59	7.58	7.79	7.87	7.65	7.61	7.5	7.44	7.45	7.65	7.85	8.2	8.38	8.02	8.45	8.45	8.43	8.85	8.56	8.8	8.28	7.94	7.6	8.44	8.4	8.6	7.8	8.01	FALSE	FBgn0052425	CG32425	unknown	1640633_s_at	4	4	4	4	4	4	4	testes
153323_at	MxG	unbiased	8.97	25.51	0	9.36	9.34	9.51	9.41	9.38	9.57	8.42	8.47	8.59	9.08	9.14	9.01	8.97	8.78	8.54	8.42	8.86	8.78	8.28	8.44	8.39	8.87	9.13	8.72	9.08	9.5	9.33	9.61	9.26	FALSE	FBgn0023537	CG17896	metabolic process,mitochondrion	1624521_a_at	4	4	4	4	4	4	4	testes
153410_at	MxG	unbiased	7.62	47.88	5.07E-006	7.31	7.42	7.47	7.35	7.15	7.28	7.5	7.51	7.69	7.65	7.63	7.58	7.98	7.92	7.85	7.22	7.1	7.11	7.62	7.64	7.76	7.18	7.46	7.61	8.43	8.53	8.44	7.77	7.94	FALSE	FBgn0041630	CG1318	metabolic process	1632188_at	4	4	4	4	4	4	4	testes
153417_at	MxG	unbiased	6.81	24.36	0	6.37	6.4	6.26	6.43	6.59	6.42	7.29	6.88	7.17	6.75	6.62	6.85	6.89	6.95	6.89	6.89	6.87	6.92	7.19	7.39	7.11	7.09	6.97	6.73	6.65	6.58	6.78	6.69	6.96	FALSE	FBgn0038515	CG5823	metabolic process,proteolysis	1633960_at	4	4	4	4	4	4	4	testes
153428_at	MxG	unbiased	10.05	56.34	1.11E-006	10.47	10.95	10.5	10.28	10.28	10.22	9.27	9.26	9.41	9.88	10.07	10.07	10.35	10.5	10.47	10.46	10.53	10.37	9.17	8.69	8.63	9.86	10.34	10.49	10.17	10.29	10.24	9.93	10.21	FALSE	FBgn0020513	CG3989	metabolic process	1640599_at	4	4	4	4	4	4	4	testes
153434_at	MxG	unbiased	7.37	23.7	0	9.69	9.59	9.28	8	8.23	7.95	7.03	7.55	7.53	6.64	6.47	6.3	8.01	8.22	8.17	6	5.83	5.85	5.83	5.96	6.46	5.37	6.94	7.94	8.43	8.42	7.94	7.08	6.95	FALSE	FBgn0001208	CG7399	metabolic process,signal transduction,multicellular organismal development	1638325_at	4	4	4	1	4	0	0	testes
153450_at	MxG	unbiased	9.4	24.24	0	9.88	9.44	9.5	9.6	9.67	9.71	9.01	9.21	9.16	9.53	9.56	9.65	9.08	9	8.93	9.87	9.89	9.84	8.86	8.47	8.71	9.7	9.78	9.73	9.06	9.27	9.2	9.55	9.61	FALSE	FBgn0030724	CG9212	unknown	1635628_s_at	4	4	4	4	4	4	4	testes
153468_at	MxG	unbiased	10.39	24.2	0	10.37	10.31	10.33	10.4	10.34	10.32	10.85	10.67	10.81	10.49	10.57	10.47	10.68	10.47	10.45	10.75	10.83	10.62	9.78	9.8	9.89	10.27	10	10.33	10.05	10.19	10.38	10.18	10.64	FALSE	FBgn0015776	CG9258	transport	1640364_at	4	4	4	4	4	4	4	testes
153504_at	MxG	unbiased	7.28	28.15	0	9.12	8.61	8.71	8.24	7.98	7.94	6.94	6.4	6.74	7	7.3	7.22	7.91	6.37	6.96	7.27	7.25	7.11	6.23	6.31	6.66	7.22	7.26	7.11	7.39	6.9	6.91	7.16	6.92	FALSE	FBgn0053138	CG33138	metabolic process	1634374_at	4	4	4	4	4	4	4	testes
153530_at	MxG	unbiased	5.6	78.31	4.83E-008	5.93	5.58	5.73	5.76	6.01	5.99	5.48	5.52	5.28	5.46	5.75	5.66	6.58	6.49	6.7	6.19	6.02	5.91	5.08	4.61	5.18	5.67	5.59	5.9	4.49	4.5	4.47	5.3	5.46	FALSE	FBgn0031317	CG5118	unknown	1629517_at	4	4	4	4	4	4	4	testes
153628_at	MxG	unbiased	5.48	27.05	0	6	5.84	5.9	6.04	5.52	5.67	5.47	5.6	5.41	5.54	5.48	5.54	5.13	5	5.01	5.61	5.41	5.6	5	4.74	4.92	5.31	5.23	5.04	5.37	5.79	5.56	6.02	6.08	FALSE	FBgn0011656	CG1429	metabolic process,multicellular organismal development,transcription	1626900_a_at	1	0	1	0	0	0	0	somatic
153630_at	MxG	unbiased	6.26	29.29	0	7.22	6.87	7.22	7.26	7.13	6.94	6.63	6.37	6.3	6.03	5.96	6.58	5.29	5.2	5.01	6.27	6.59	6.61	4.6	5.39	5.24	6.49	5.55	6.3	6.17	6.99	6.65	6.42	6.37	FALSE	FBgn0031474	CG2991	unknown	1624880_at	0	0	0	0	4	0	0	testes
153676_at	MxG	unbiased	5.94	21.47	0.01	5.36	5.51	5.66	5.42	5.68	5.49	5.55	5.64	5.67	5.55	5.41	5.6	6.21	6.36	6.07	6.62	6.58	6.55	6.72	6.91	6.32	5.82	5.81	5.62	6.2	6.03	6.77	5.48	5.62	FALSE	FBgn0028980	CG6586	metabolic process,synaptic transmission,multicellular organismal development	1636225_at	4	4	4	4	4	4	0	testes
153761_at	MxG	unbiased	6.88	36.98	5.33E-005	7.61	8.26	7.61	7.44	7.34	7.52	6.16	5.74	5.62	7.17	7.24	7.2	6.56	6.8	6.88	7.19	7.14	7.37	6.23	5.58	5.14	7.08	7.41	7.05	6.68	6.78	6.87	6.95	7.02	FALSE	FBgn0039241	CG11089	metabolic process	1631392_at	4	4	4	4	4	4	4	testes
153785_at	MxG	unbiased	7.95	44.5	9.93E-006	8.6	8.09	8.34	8	8.25	8.02	7.94	8.07	7.72	7.54	7.6	7.8	8.33	8.72	8.82	8.02	7.88	8.04	6.92	7.1	6.42	7.78	7.7	7.39	8.74	8.81	8.65	7.81	7.47	FALSE	FBgn0034117	CG7997	metabolic process	1636255_s_at	4	4	4	4	4	4	4	testes
153790_at	MxG	unbiased	10.82	34.18	0	11.79	11.62	11.72	11.4	11.4	11.14	10.84	10.64	10.65	10.73	10.77	10.6	10.66	10.05	10.63	10.71	10.59	10.73	10.12	10.12	10.59	10.53	10.71	10.65	11.03	10.87	10.99	10.85	10.6	FALSE	FBgn0028325	CG7010	metabolic process	1629402_at	4	0	0	0	4	0	0	testes
153798_at	MxG	unbiased	8.08	33.89	0	8.35	8.35	8.21	8.21	8.27	8.4	7.97	8.04	7.95	8.1	8.08	8.12	8.29	8.57	8.54	8.1	8.06	8.07	7.66	7.79	7.69	8.02	7.85	8.16	7.94	7.89	7.83	7.99	7.85	FALSE	FBgn0035715	CG10103	unknown	1636812_at	4	4	4	4	4	4	4	testes
153828_at	MxG	unbiased	7.51	20.81	0.01	8.25	8.06	8.21	7.67	8	7.69	7.39	7.43	7.32	7.35	7.25	6.98	7.89	8.11	8.19	6.73	6.76	6.9	6.85	7.06	7.12	6.69	7.11	7.63	8.08	7.96	7.93	7.47	7.61	FALSE	FBgn0032136	CG15828	transport	1628049_at	4	4	4	0	3	0	0	testes
153882_at	MxG	unbiased	8.31	23.4	0	8.41	8.15	8.41	8.75	8.63	8.93	8.38	8	8.06	8.64	8.55	8.55	8.46	8.07	7.85	8.83	8.83	8.77	7.3	7.27	7.09	8.46	8.32	8.45	8.09	7.99	8.1	8.63	8.98	FALSE	FBgn0036921	CG7823	unknown	1633804_at	4	4	4	4	4	4	4	testes
153887_at	MxG	unbiased	7.11	30.17	0	7.14	7.16	7.08	7.45	7.54	7.41	7.18	7.16	7.01	7.38	7.42	7.63	6.56	6.68	6.71	7.25	7.25	7.2	6.33	6.44	6.48	7.3	7.21	7.31	6.81	7.15	7.03	7.3	7.54	FALSE	FBgn0016701	CG4921	transport,signal transduction	1634386_s_at	4	4	4	4	4	4	4	testes
153941_at	MxG	unbiased	4.38	22.22	0	3.79	4.01	4.81	3.87	4.03	4.02	3.88	3.82	3.57	4.18	3.93	3.64	4.21	4.62	4.12	3.81	3.78	3.72	3.64	3.93	3.99	3.94	3.82	5.7	6.72	6.42	6.17	5.54	5.46	FALSE	FBgn0037724	CG9434	unknown	1630600_at	0	0	4	0	0	0	4	somatic
153945_at	MxG	unbiased	8.66	29.59	0	8.51	8.5	8.84	8.94	8.77	9.03	8.51	8.53	8.54	8.93	8.77	8.82	8.6	8.62	8.44	8.65	8.59	8.74	7.73	8.1	8.08	8.54	8.55	8.59	9.13	9.25	8.88	9.06	9.02	FALSE	FBgn0035252	CG7970	unknown	1623510_at	4	4	4	4	4	4	4	testes
153968_at	MxG	unbiased	7.15	21.14	0.01	7.74	7.32	7.42	7.2	7.13	7.22	7.42	7.14	7.2	6.91	6.64	6.83	6.61	6.75	6.82	7.21	7.3	7.07	6.74	7.09	6.93	7.09	6.93	7.1	7.58	7.38	7.66	7.42	7.4	FALSE	FBgn0019932	CG5029	metabolic process	1633260_at	4	4	4	4	4	4	4	testes
153987_at	MxG	unbiased	4.3	33.62	0	4.36	4.21	4.8	4.13	4.21	4.32	4.2	4.84	4.71	4.22	4.15	3.53	5.34	5.04	5.16	4.26	4.36	3.79	3.5	3.23	3.24	3.26	3.25	3.57	5.38	5.25	5.24	4.51	4.74	FALSE	FBgn0026315	CG6644	metabolic process,defense response,response to toxin	1626970_at	4	4	4	1	4	4	0	testes
154031_at	MxG	unbiased	9.87	37.04	5.25E-005	10.37	10.05	10.47	10.22	10.39	10.49	8.91	9.15	8.79	9.08	9.55	9.59	9.57	9.51	9.81	10.07	9.87	10.08	9.41	9.19	9.4	10.04	10.26	10.39	10.22	10.21	10.22	10.41	10.48	FALSE	FBgn0013763	CG5210	metabolic process,signal transduction	1641259_at	4	4	4	4	4	4	4	testes
154034_at	MxG	unbiased	7.29	32.39	0	7.57	8.12	7.67	7.84	7.65	7.68	7.09	7.07	7.31	7.09	7.14	7.21	7.15	7.24	7.29	7.27	7.15	7.26	6.76	6.64	6.68	6.93	7.16	7.17	7.6	7.66	7.44	7.36	7.31	FALSE	FBgn0037442	CG10277	unknown	1633069_s_at	4	4	4	4	4	4	4	testes
154078_at	MxG	unbiased	9.96	28.79	0	10.28	10.33	10.25	9.9	9.96	9.83	10.31	10.57	10.41	9.91	10.03	9.81	10.15	10.27	9.93	9.58	9.47	9.52	9.48	9.51	9.46	9.5	9.81	9.93	10.33	10.59	10.24	9.77	9.66	FALSE	FBgn0014469	CG2060	metabolic process,transport	1627844_at	4	4	4	4	4	4	4	testes
154091_at	MxG	unbiased	9.1	27.38	0	9.17	9.27	9.13	9.58	9.43	9.46	9.45	9.25	9.24	9.51	9.58	9.27	9.31	9.15	9.07	9.3	9.55	9.39	8.42	7.8	8.35	8.95	8.7	9.14	8.53	8.5	8.66	9.3	9.42	FALSE	FBgn0031836	CG11050	unknown	1641169_s_at	4	4	4	4	4	4	4	testes
154110_at	MxG	unbiased	9.26	34.65	9.51E-005	9.7	9.81	9.6	9.93	10.02	9.72	8.57	9.03	8.89	9.6	9.44	9.63	9.03	9.05	9.09	9.29	9.09	9.39	8.38	8.36	8.5	9.1	9.38	9.33	9.23	9.42	9.08	9.54	9.33	FALSE	FBgn0035811	CG12262	metabolic process,transport,mitochondrion	1626566_at	4	4	4	4	4	4	4	testes
154116_at	MxG	unbiased	6.48	22.21	0	6.41	6.52	6.76	7.1	6.82	6.63	6.36	6.22	6.44	6.59	6.67	6.92	6.38	6.81	6.56	6.68	6.57	6.73	6.53	6.26	6.47	6.96	6.84	6.45	5.53	5.44	5.34	6.58	6.23	FALSE	FBgn0025803	CG17299	metabolic process,defense response,signal transduction	1626570_s_at	4	4	4	4	4	4	4	testes
154182_at	MxG	unbiased	9.38	34.63	9.56E-005	9.28	9.18	9.09	8.89	9.18	8.95	9.46	9.51	9.39	9.1	9.1	9.27	9.59	9.5	9.63	9.19	9.14	9.23	10.34	9.99	10.26	9.33	9.52	9.36	9.51	9.59	9.35	9.13	8.96	FALSE	FBgn0039562	CG5520	metabolic process,defense response	1636528_at	4	4	4	4	4	4	4	testes
154206_at	MxG	unbiased	7.31	24.25	0	8.41	8.55	8.33	7.76	7.59	7.44	7.86	8.44	8.13	6.78	6.86	6.92	6.87	7.16	6.85	6.81	6.66	6.15	6.47	6.78	6.53	6.44	6.58	7.66	7.83	7.75	8.05	6.99	7.21	FALSE	FBgn0038984	CG5315	metabolic process,signal transduction	1636967_a_at	4	4	4	4	4	4	4	testes
154242_at	MxG	unbiased	8.27	23.72	0	8.46	8.41	8.46	9.02	8.97	8.95	7.79	7.73	7.7	8.77	8.81	8.91	7.46	8.01	7.47	8.46	8.4	8.54	7.67	7.45	7.62	8.62	8.71	8.71	7.84	7.8	7.86	8.78	8.52	FALSE	FBgn0027280	CG2206	unknown	1626411_at	4	4	4	4	4	4	4	testes
154251_at	MxG	unbiased	9.22	20.33	0.01	9.28	9.02	9.21	9.38	9.65	9.68	9.2	9.15	9.08	9.48	9.61	9.54	9.1	8.99	9.14	9.61	9.65	9.68	8.79	8.49	8.51	9.71	9.64	9.52	8.53	8.59	8.68	9.11	9.36	FALSE	FBgn0028388	CG33979	structural molecule activity,metabolic process,multicellular organismal development	1627066_at	4	3	3	0	1	0	4	somatic
154259_at	MxG	unbiased	6.5	38.89	3.39E-005	7.34	7.42	7.06	6.93	7.06	7.13	5.74	6.06	5.98	6.4	6.44	6.66	6.51	6.47	6.36	6.37	6.39	6.37	5.96	6.3	6.39	6.44	6.58	6.49	6.38	6.37	6.02	6.45	6.4	FALSE	FBgn0028990	CG11331	metabolic process,defense response,signal transduction,multicellular organismal development	1628229_at	4	4	4	4	1	0	0	somatic
154272_at	MxG	unbiased	8	55.75	1.23E-006	8.4	8.38	8.45	7.78	7.78	7.82	7.94	8.07	8.14	7.91	7.75	7.85	8.02	8.04	8.01	7.81	7.8	7.7	7.54	7.43	7.84	7.86	7.92	7.98	8.63	8.76	8.58	7.99	7.9	FALSE	FBgn0011205	CG5725	metabolic process,cell cycle	1637990_s_at	4	4	4	4	4	4	4	testes
154277_at	MxG	unbiased	8.63	21.4	0.01	8.68	8.48	8.6	8.61	8.67	8.68	8.63	8.5	8.65	8.8	8.87	8.73	8.8	8.86	8.74	8.88	8.97	8.82	8.32	8.32	8.27	8.73	8.69	8.68	8.36	8.5	8.36	8.42	8.55	FALSE	FBgn0086705	CG9535	unknown	1632421_at	4	4	4	4	4	1	4	testes
154284_at	MxG	unbiased	7.41	21.16	0.01	7.4	7.23	7.4	7.48	7.51	7.56	7.41	7.25	7.37	7.63	7.54	7.53	7.43	7.32	7.35	7.79	7.66	7.67	6.59	6.83	6.93	7.67	7.59	7.43	7.38	7.3	7.41	7.56	7.73	FALSE	FBgn0028427	CG10504	metabolic process,signal transduction,multicellular organismal development	1625014_at	4	4	4	4	4	4	4	testes
154290_at	MxG	unbiased	5.3	51.15	2.74E-006	4.64	4.7	4.91	5.2	5.1	5.28	4.62	5.01	4.76	5.19	5.3	5.19	5.02	5.08	4.84	5.24	5.1	5.32	4.78	4.46	4.72	5.27	5.55	5.77	6.47	6.62	6.98	5.94	6.78	FALSE	FBgn0037186	CG11241	metabolic process	1628611_at	4	4	4	4	0	2	4	somatic
154303_at	MxG	unbiased	9.61	20.56	0.01	10.38	10.19	10.32	10.23	10.08	10.06	9.61	9.57	9.33	9.76	9.73	9.51	9.36	9.15	9.52	9.48	9.42	9.76	8.69	8.78	9.45	9.23	9.54	9.57	9.72	9.7	9.52	9.48	9.43	FALSE	FBgn0004888	CG1065	metabolic process,mitochondrion	1638529_at	4	4	4	4	4	4	4	testes
154311_at	MxG	unbiased	7.8	62.29	4.31E-007	8.43	8.24	8.54	8.22	8.3	8.13	7.82	7.71	7.62	7.97	7.82	7.81	7.65	7.46	7.51	7.48	7.56	7.6	7.11	7.02	6.99	7.82	7.82	7.85	8.03	7.78	7.94	7.84	8.2	FALSE	FBgn0034432	CG7461	metabolic process,transport	1623788_at	4	4	4	4	4	4	4	testes
154468_at	MxG	unbiased	6.33	31.15	0	6.88	6.36	6.64	6.98	7.07	7.05	5.83	6.11	5.58	6.6	6.64	6.73	5.92	5.99	5.99	6.98	6.99	6.87	5.13	5.05	4.99	6.92	6.7	6.83	5.6	5.66	6.24	6.56	6.74	FALSE	FBgn0037551	CG7891	metabolic process,transport,signal transduction	1629715_at	4	4	4	4	4	4	4	testes
154566_at	MxG	unbiased	7.19	26.26	0	7.29	7.17	7.1	7.25	7.58	7.37	6.66	7.01	6.87	7.19	7.01	7.25	6.51	7.11	6.92	6.87	7.13	7.25	6.49	6.72	6.84	7.09	7.21	7.09	7.97	8.03	7.74	7.94	7.85	FALSE	FBgn0033972	CG12797	unknown	1639968_at	4	4	4	4	4	4	4	testes
154567_at	MxG	unbiased	7.33	24.18	0	7.63	7.61	7.62	7.77	7.76	7.93	6.99	6.84	7.18	7.53	7.52	7.18	6.91	7.09	6.74	7.41	7.52	7.36	6.64	6.71	6.74	7.75	7.57	7.65	7.08	7.01	7.26	7.75	7.81	FALSE	FBgn0037687	CG8132	metabolic process	1641318_at	4	4	4	4	4	4	4	testes
154586_at	MxG	unbiased	9.6	36.35	6.21E-005	9.76	9.65	9.58	9.95	9.84	9.86	9.33	9.32	9.23	9.76	9.68	9.76	9.52	9.6	9.48	9.78	9.7	9.83	8.92	9.02	8.94	9.77	9.95	9.79	9.39	9.59	9.4	9.88	9.98	FALSE	FBgn0027842	CG12891	metabolic process,mitochondrion	1626147_s_at	4	4	4	4	4	4	4	testes
154595_at	MxG	unbiased	4.07	29.25	0	3.75	3.89	3.75	3.63	3.45	3.7	3.98	4.1	3.83	4.43	4.24	4.66	5.02	4.87	4.87	3.96	3.96	3.91	4.25	4.05	4.41	3.58	4.04	4.07	3.96	3.9	3.88	4.02	3.87	FALSE	FBgn0035798	CG7526	structural molecule activity,metabolic process,signal transduction	1624389_at	0	1	4	0	0	2	2	somatic
154671_at	MxG	unbiased	5.61	23.05	0	7.06	6.6	6.99	5.73	5.59	5.55	5.61	5.58	5.53	5.3	4.68	4.24	5.69	5.3	5.67	5.14	5.25	5.35	6.33	6.57	6.27	5.47	5.45	5.33	5.69	5.66	5.83	4.65	4.73	FALSE	FBgn0039094	CG10184	metabolic process	1638132_at	4	4	4	4	4	4	4	testes
154687_at	MxG	unbiased	5.45	33.29	0	5.83	6.21	5.7	4.88	5.11	4.78	6.81	6.55	6.62	5.49	5.78	5.4	5.37	5.58	5.48	4.46	4.76	4.8	5.15	5.33	5.04	4.95	4.77	5	5.83	6.13	6.32	4.91	4.97	FALSE	FBgn0050420	CG30420	metabolic process,transcription	1636451_a_at	4	4	4	3	3	1	4	testes
154731_at	MxG	unbiased	6.8	70.69	1.29E-007	7.93	7.79	7.66	7.49	7.38	7.49	6.14	6.83	6.28	6.54	6.4	6.47	6.32	6.38	6.22	6.89	6.62	6.82	5.7	5.7	5.96	6.61	6.61	6.5	7.21	7.66	7.3	7.33	7.05	FALSE	FBgn0028646	CG2139	metabolic process,transport,mitochondrion	1633969_at	0	0	0	0	0	0	0	somatic
154740_at	MxG	unbiased	5.52	23.89	0	5.86	5.81	5.79	6.03	5.79	5.93	4.73	4.93	4.84	5.51	5.34	5.03	5.7	6.07	5.84	5.64	5.56	6.04	5.2	5.08	5.37	5.71	5.76	5.51	5.34	5.51	5.49	5.36	5.26	FALSE	FBgn0051793	CG31793	transport,defense response,response to toxin	1631763_at	4	4	4	4	4	0	4	testes
154830_at	MxG	unbiased	7.31	22.42	0	7.05	6.9	7.06	6.81	6.8	6.97	7.43	7.58	7.46	7.09	7.28	7.09	7.59	7.66	7.69	7.05	7.13	6.76	8.05	8.29	8.21	7.45	7.59	6.86	7.27	7.37	7.33	7	7.18	FALSE	FBgn0039341	CG5112	metabolic process,translation	1625683_at	4	4	4	4	4	4	4	testes
154837_at	MxG	unbiased	4.07	25.3	0	3.57	3.54	3.62	3.42	3.56	3.15	4.76	5.43	5.64	4.05	4.34	3.97	4.63	4.37	4.32	3.16	3.72	3.54	4.67	5.06	5.54	3.59	3.57	4.05	3.75	3.92	3.82	3.56	3.58	FALSE	FBgn0034275	CG5002	metabolic process,transport	1634012_at	0	4	4	2	4	0	4	testes
154860_at	MxG	unbiased	8.98	27.56	0	8.99	8.97	8.87	9.2	9.23	9.3	8.96	8.97	8.99	9.48	9.44	9.2	9.06	8.88	9.04	8.96	8.96	9.02	8.25	8.47	8.42	8.8	8.88	8.84	8.84	8.91	9.06	9.2	9.2	FALSE	FBgn0020249	CG7954	structural molecule activity,multicellular organismal development	1625223_a_at	4	4	4	4	4	4	4	testes
154884_at	MxG	unbiased	8.69	29.21	0	9.03	8.96	8.94	9.33	9.17	9.15	8.31	8.27	8.56	9.15	9.03	9.17	8.26	7.63	7.83	8.88	8.91	8.7	8	7.85	7.95	9.1	9.08	9.29	8.41	8.34	8.47	9.08	9.28	FALSE	FBgn0035763	CG8602	transport	1632481_at	4	4	4	4	4	4	4	testes
154975_at	MxG	unbiased	5.99	31.34	0	6.07	6.33	6.33	6.33	6.35	6.14	5.98	5.88	6.07	6.12	6.06	6.34	5.57	5.46	5.58	6.14	6.12	6.1	5.36	5.28	5.4	5.91	5.95	5.88	6.01	6.49	6.07	6.27	6.2	FALSE	FBgn0030030	CG1636	unknown	1624943_at	4	4	4	4	4	4	4	testes
155023_at	MxG	unbiased	7.17	30.12	0	7.38	7.22	7.55	6.96	7.19	7.12	7.2	7.5	7.27	6.9	6.88	7.22	7.08	7.11	7.11	7.32	7.15	7.34	6.62	6.21	6.62	6.94	7.12	6.89	7.64	8.01	7.72	7.39	7.26	FALSE	FBgn0026428	CG6170	metabolic process,cell cycle,transcription	1632277_a_at	4	4	4	4	4	4	4	testes
155066_at	MxG	unbiased	5.4	22.45	0	4.93	5.24	5.04	5.21	5.39	5.19	4.76	4.9	4.69	5.16	5.32	5.34	5.31	5.04	5.26	6.05	6.04	6.03	5.67	5.91	6.16	5.98	6.17	5.78	4.93	4.69	5.16	5.48	5.8	FALSE	FBgn0036063	CG6674	unknown	1637423_at	4	4	4	4	4	4	4	testes
155134_at	MxG	unbiased	7.54	32.8	0	7.44	7.09	7.26	7.77	7.7	7.81	7.22	7.05	7.38	7.83	8.08	7.77	7.94	7.43	7.57	8.46	8.5	8.02	7.57	7.64	7.52	8.65	8.26	7.97	6.04	6.08	6.13	7.11	7.34	FALSE	FBgn0036333	CG11259	structural molecule activity	1631979_at	4	4	4	4	4	4	4	testes
155137_at	MxG	unbiased	5.23	21.58	0.01	4.96	4.89	5.04	5.25	5.21	5.08	4.27	4.6	4.29	4.63	4.74	5.01	5.13	4.95	4.99	5.84	5.71	5.76	5.11	5.23	5.55	6.05	5.65	5.26	6.06	5.62	5.91	5.25	5.7	FALSE	FBgn0033891	CG8067	unknown	1623302_at	4	4	4	4	4	4	4	testes
155158_at	MxG	unbiased	7.75	30.39	0	8.07	7.72	7.72	8.4	8.46	8.3	7.16	7.34	7.25	8.21	8.22	8.25	7.55	7.96	7.79	8.44	8.55	8.4	7.1	6.57	6.71	8.15	7.95	8.31	6.76	7.03	6.77	7.86	7.86	FALSE	FBgn0030529	CG10997	metabolic process,multicellular organismal development	1631073_at	4	4	4	4	4	4	4	testes
